# Supplementary material for: Systematic characterization of small RNAome during zebrafish early developmental stages
Source: BMC Genomics. 2014 Feb 10;15:117. doi: 10.1186/1471-2164-15-117 (PMC3932949; doi:10.1186/1471-2164-15-117)
Supplement: Additional file 1: Table S1 — The detailed data statistics for different type of reads in eight libraries. [file 1471-2164-15-117-S1.xls]

## Sheet: Table S1
Supplementary Table S1. The detailed data statistics for different type of reads in eight libraries.
Category	1-cell	16-cell	512-cell	oblong	5.3hpf	6-somite	24hpf	48hpf
Total raw reads	20450552	17504132	20235715	20753650	20568988	20893594	11739974	12823319
	1	1	1	1	1	1	1	1
High quality reads	20346737	17411182	20126917	20634984	20456205	20778822	11681893	12752467
	0.994924	0.99469	0.994623	0.994282	0.994517	0.994507	0.995053	0.994475
Clean reads	20207908	17236838	19832613	20019735	19496260	20153109	11391206	12215847
	0.988135	0.98473	0.98008	0.964637	0.947847	0.964559	0.970292	0.952628
Reliable reads	14267476	12269575	14637104	15164519	14371726	15892199	8751630	9938453
	0.697657	0.700953	0.72333	0.730692	0.698708	0.760625	0.745456	0.77503
Mappable reads	12640308	8911507	8617713	9370664	11520438	6848228	6552034	9031347
	0.618091	0.509109	0.425866	0.451519	0.560088	0.327767	0.558096	0.704291
