# Supplementary material for: Systematic characterization of small RNAome during zebrafish early developmental stages
Source: BMC Genomics. 2014 Feb 10;15:117. doi: 10.1186/1471-2164-15-117 (PMC3932949; doi:10.1186/1471-2164-15-117)
Supplement: Additional file 2: Table S2 — The 218 known zebrafish miRNAs identified from the sRNA-seq data, with corresponding mappable reads. [file 1471-2164-15-117-S2.xls]

## Sheet: Table S2
Supplementary Table S2. The 218 known zebrafish miRNAs identified from the sRNA-seq data, with corresponding mappable reads. a. Seed, the 2-8 nt sequence of 5' end of miRNA; b. miRBase sequence, the reference sequence in miRBase.
miRNA	Seeda	miRBase sequenceb	1-cell	16-cell	512-cell	oblong	5.3hpf	6-somite	24hpf	48hpf
dre-let-7a	GAGGUAG	UGAGGUAGUAGGUUGUAUAGUU	613.0	1014.0	1207.0	1029.0	2363.0	2595.0	3100.0	25732.0
dre-let-7b	GAGGUAG	UGAGGUAGUAGGUUGUGUGGUU	37.0	55.0	68.0	63.0	554.0	53.0	15.0	308.0
dre-let-7c	GAGGUAG	UGAGGUAGUAGGUUGUAUGGUU	48.0	95.0	96.0	86.0	1640.0	205.0	1244.0	10530.0
dre-let-7d	GAGGUAG	UGAGGUAGUUGGUUGUAUGGUU	71.0	112.0	146.0	77.0	148.0	99.0	295.0	8393.0
dre-let-7e	GAGGUAG	UGAGGUAGUAGAUUGAAUAGUU	34.0	53.0	30.0	30.0	34.0	77.0	150.0	528.0
dre-let-7f	GAGGUAG	UGAGGUAGUAGAUUGUAUAGUU	97.0	175.0	141.0	135.0	1091.0	153.0	181.0	677.0
dre-let-7g	GAGGUAG	UGAGGUAGUAGUUUGUAUAGUU	44.0	78.0	71.0	68.0	310.0	813.0	517.0	1872.0
dre-let-7h	GAGGUAG	UGAGGUAGUAAGUUGUGUUGUU	7.0	12.0	5.0	8.0	7.0	11.0	11.0	14.0
dre-let-7i	GAGGUAG	UGAGGUAGUAGUUUGUGCUGUU	22.0	19.0	57.0	19.0	46.0	35.0	31.0	96.0
dre-let-7j	GAGGUAG	UGAGGUAGUUGUUUGUACAGUU	3.0	3.0	0	0	47.7	6.0	0	10.0
dre-miR-1	GGAAUGU	UGGAAUGUAAAGAAGUAUGUAU	855.0	268.0	326.0	283.0	1080.0	674.0	228134.0	503222.0
dre-miR-206	GGAAUGU	UGGAAUGUAAGGAAGUGUGUGG	2772.0	100.0	112.0	126.0	7605.0	71080.0	229877.0	142202.0
dre-miR-100	ACCCGUA	AACCCGUAGAUCCGAACUUGUG	45.0	30.0	19.0	30.0	57.0	61.0	722.0	1571.0
dre-miR-99	ACCCGUA	AACCCGUAGAUCCGAUCUUGUG	16.0	16.0	5.0	6.0	19.0	24.0	204.0	981.0
dre-miR-101a	ACAGUAC	UACAGUACUGUGAUAACUGAAG	7.0	13.0	14.0	15.0	13.0	24.0	157.0	418.0
dre-miR-101b	ACAGUAC	UACAGUACUAUGAUAACUGAAG	4.0	6.0	0	3.0	13.0	189.0	243.0	203.0
dre-miR-103	GCAGCAU	AGCAGCAUUGUACAGGGCUAUGA	24.0	23.0	18.0	18.0	102.0	565.0	1804.0	4395.0
dre-miR-107a	GCAGCAU	AGCAGCAUUGUACAGGGCUAUCA	56.0	29.0	24.0	18.0	76.0	639.0	1710.0	4139.0
dre-miR-107b	GCAGCAU	AGCAGCAUUGUACAGGGCUUU	5.0	3.0	3.0	3.0	8.0	55.0	579.0	1287.0
dre-miR-10a-3p	AAAUUCG	CAAAUUCGUGUCUUGGGGAAUA	0	0	0	0	0	10.0	26.0	24.0
dre-miR-10a-5p	ACCCUGU	UACCCUGUAGAUCCGAAUUUGU	51.0	8.0	0	4.0	78.0	3262.0	7697.0	8316.0
dre-miR-10b	ACCCUGU	UACCCUGUAGAACCGAAUUUGUG	13.0	4.0	0	6.0	16.0	626.0	2093.0	2771.0
dre-miR-10c	ACCCUGU	UACCCUGUAGAUCCGGAUUUGU	41.0	6.0	14.0	12.0	147.0	4420.0	23214.0	27713.0
dre-miR-10d-5p	ACCCUGU	UACCCUGUAGAACCGAAUGUGUG	12.0	0	0	0	5.0	61.0	1487.0	2828.0
dre-miR-10d-3p	AGAUUCG	CAGAUUCGGUUUUAGGGGAGUA	0	0	0	0	0	4.0	62.0	95.0
dre-miR-122	GGAGUGU	UGGAGUGUGACAAUGGUGUUUG	29.0	75.0	43.0	57.0	81.0	106.0	218.0	2647.0
dre-miR-124	AAGGCAC	UAAGGCACGCGGUGAAUGCCAA	14.0	6.0	6.0	26.0	697.0	4855.0	15062.0	64121.0
dre-miR-125a	CCCUGAG	UCCCUGAGACCCUUAACCUGUG	3.0	9.0	0	3.0	5.0	16.0	21.0	485.0
dre-miR-125b	CCCUGAG	UCCCUGAGACCCUAACUUGUGA	34.0	30.0	14.0	13.0	44.0	36.0	128.0	988.0
dre-miR-125c	CCCUGAG	UCCCUGAGACCCUAACUCGUGA	3.0	5.0	0	3.0	6.0	7.0	18.0	98.0
dre-miR-126a-3p	CGUACCG	UCGUACCGUGAGUAAUAAUGC	0	0	0	0	0	0	8.0	10.0
dre-miR-126b-3p	CGUACCG	UCGUACCGUGAGUAAUAGUGCA	0	0	0	0	0	4.0	119.0	150.0
dre-miR-126a-5p	AUUAUUA	CAUUAUUACUUUUGGUACGCG	0	0	0	0	0	0	13.5	19.0
dre-miR-126b-5p	AUUAUUA	CAUUAUUACUUUUGGUACGCG	0	0	0	0	0	0	13.5	19.0
dre-miR-128	CACAGUG	UCACAGUGAACCGGUCUCUUUU	119.0	128.0	139.0	89.0	411.0	2165.0	4528.0	17558.0
dre-miR-129-3p	AGCCCUU	AAGCCCUUACCCCAAAAAGCAU	9.0	16.0	14.0	9.0	78.0	38.0	56.0	428.0
dre-miR-129-5p	UUUUUGC	CUUUUUGCGGUCUGGGCUUGCU	0	0	0	0	0	0	3.0	23.0
dre-miR-722	UUUUUGC	UUUUUUGCAGAAACGUUUCAGAUU	0	0	0	0	0	15.0	31.0	54.0
dre-miR-130a	AGUGCAA	CAGUGCAAUGUUAAAAGGGCAU	4.0	7.0	3.0	0	6.0	14.0	242.0	242.0
dre-miR-130b	AGUGCAA	CAGUGCAAUAAUGAAAGGGCAU	12.0	6.0	3.0	6.0	22.0	324.0	2328.0	3211.0
dre-miR-130c	AGUGCAA	CAGUGCAAUAUUAAAAGGGCAU	23.0	39.0	20.0	17.0	20.0	221.0	3315.0	4956.0
dre-miR-301a	AGUGCAA	CAGUGCAAUAGUAUUGUCAAAG	0	0	0	0	0	0	12.0	9.0
dre-miR-301b	AGUGCAA	CAGUGCAAUAGUAUUGUCAUUG	0	0	0	0	0	6.0	13.0	38.0
dre-miR-301c	AGUGCAA	CAGUGCAAUAGUAUUGUCAUAG	0	0	0	0	0	0	28.0	18.0
dre-miR-454a	AGUGCAA	UAGUGCAAUAUUGCUAAUAGGG	0	0	0	0	0	3.0	5.0	9.0
dre-miR-454b	AGUGCAA	UAGUGCAAUAUUGCUUAUAGGG	0	0	0	0	0	10.0	34.0	27.0
dre-miR-132-3p	AACAGUC	UAACAGUCUACAGCCAUGGUCG	0	0	0	0	0	5.0	0	24.0
dre-miR-212	AACAGUC	UAACAGUCUACAGUCAUGGCU	0	0	0	0	0	3.0	0	30.0
dre-miR-132-5p	CCGUGGC	ACCGUGGCAUUAGAUUGUUACU	0	0	0	0	0	0	0	3.0
dre-miR-133a-3p	UUGGUCC	UUUGGUCCCCUUCAACCAGCUG	5.0	0	0	0	8.0	36.7	722.0	1249.0
dre-miR-133b-3p	UUGGUCC	UUUGGUCCCCUUCAACCAGCUA	0	0	0	0	28.0	499.0	1581.0	927.0
dre-miR-133c	UUGGUCC	UUUGGUCCCUUUCAACCAGCUA	0	0	0	0	14.0	50.0	956.0	462.0
dre-miR-133a-5p	GCUGGUA	AGCUGGUAAAAUGGAACCAAAU	0	0	0	0	0	0	34.0	32.0
dre-miR-133b-5p	CUGGUCA	GCUGGUCAAAUGGAACCAAGUC	0	0	0	0	17.0	70.0	36.0	37.0
dre-miR-135a	AUGGCUU	UAUGGCUUUUUAUUCCUAUGUGA	0	0	0	0	0	0	0	3.0
dre-miR-135b	AUGGCUU	UAUGGCUUUUUAUUCCUAUCUG	0	0	0	0	0	5.0	33.0	45.0
dre-miR-135c	AUGGCUU	UAUGGCUUUCUAUUCCUAUGUG	0	0	0	0	3.0	0	16.0	101.0
dre-miR-137	UAUUGCU	UUAUUGCUUAAGAAUACGCGUA	0	0	0	0	0	0	30.0	173.0
dre-miR-138	GCUGGUG	AGCUGGUGUUGUGAAUCAGGCC	0	0	0	0	0	14.0	226.0	1161.0
dre-miR-1388-3p	UCUCAGG	AUCUCAGGUUCGUCAGCCCAUG	0	0	0	0	0	0	3.0	6.0
dre-miR-139	CUACAGU	UCUACAGUGCAUGUGUCU	0	0	0	0	3.0	6.0	65.0	123.0
dre-miR-140-3p	ACCACAG	UACCACAGGGUAGAACCACGGAC	150.0	164.0	71.0	85.0	427.0	2050.0	8613.0	16825.0
dre-miR-140-5p	AGUGGUU	CAGUGGUUUUACCCUAUGGUAG	0	0	0	0	0	0	4.0	11.0
dre-miR-141	AACACUG	UAACACUGUCUGGUAACGAUGC	4.0	0	1.5	6.0	14.0	183.0	382.0	778.0
dre-miR-200a	AACACUG	UAACACUGUCUGGUAACGAUGU	17.0	15.0	7.0	7.0	70.0	409.0	762.0	998.0
dre-miR-142a-5p	AUAAAGU	CAUAAAGUAGAAAGCACUACU	0	0	0	0	3.0	0	4.0	7.0
dre-miR-142b-5p	AUAAAGU	CAUAAAGUAGACAGCACUACUA	0	0	0	0	0	0	0	5.0
dre-miR-143	GAGAUGA	UGAGAUGAAGCACUGUAGCUC	11.0	3.0	9.0	6.0	20.0	21.0	360.0	3260.0
dre-miR-144	ACAGUAU	UACAGUAUAGAUGAUGUACU	0	0	0	0	0	0	36.0	276.0
dre-miR-145	UCCAGUU	GUCCAGUUUUCCCAGGAAUCCC	0	0	0	0	0	3.0	20.0	97.0
dre-miR-146a	GAGAACU	UGAGAACUGAAUUCCAUAGAUGG	107.0	170.0	144.0	177.0	244.0	740.0	1065.0	1453.0
dre-miR-146b	GAGAACU	UGAGAACUGAAUUCCAAGGGUG	13.0	10.0	5.0	5.0	14.0	69.0	43.0	59.0
dre-miR-148	CAGUGCA	UCAGUGCAUUACAGAACUUUGU	40.0	26.0	13.0	24.0	71.0	631.0	1581.0	3360.0
dre-miR-152	CAGUGCA	UCAGUGCAUGACAGAACUUUGG	52.0	30.0	14.0	21.0	44.0	140.0	652.0	954.0
dre-miR-150	CUCCCAA	UCUCCCAAUCCUUGUACCAGUG	0	3.0	0	0	30.0	30.0	33.0	40.0
dre-miR-153a	UGCAUAG	UUGCAUAGUCACAAAAGUGAUC	0	0	0	0	0	3.0	11.0	35.0
dre-miR-153b	UGCAUAG	UUGCAUAGUCACAAAAAUGAGC	0	0	0	0	0	23.0	178.0	175.0
dre-miR-153c	UGCAUAG	UUGCAUAGUCACAAAAAUGAUC	0	0	0	0	0	1.5	44.0	116.0
dre-miR-155	UAAUGCU	UUAAUGCUAAUCGUGAUAGGGG	0	0	0	0	4.0	6.0	7.0	5.0
dre-miR-15a-3p	AGGCCGU	CAGGCCGUACUGUGCUGCGGCA	0	0	0	0	0	0	0	5.0
dre-miR-15a-5p	AGCAGCA	UAGCAGCACAGAAUGGUUUGUG	3.0	9.0	0	3.0	16.0	39.0	238.0	262.0
dre-miR-15b	AGCAGCA	UAGCAGCACAUCAUGGUUUGUA	16.0	22.0	6.0	16.0	79.0	268.0	985.0	775.0
dre-miR-16a	AGCAGCA	UAGCAGCACGUAAAUAUUGGUG	11.0	23.0	3.0	20.0	64.0	70.0	391.0	179.0
dre-miR-16b	AGCAGCA	UAGCAGCACGUAAAUAUUGGAG	3.0	3.0	0	3.0	16.0	86.0	413.0	427.0
dre-miR-16c	AGCAGCA	UAGCAGCAUGUAAAUAUUGGAG	3.0	3.0	3.0	3.0	15.0	29.0	73.0	135.0
dre-miR-457a	AGCAGCA	AAGCAGCACAUCAAUAUUGGCA	41.0	62.0	18.0	27.0	113.0	224.0	760.0	519.0
dre-miR-457b	AGCAGCA	AAGCAGCACAUAAAUACUGGAG	0	0	0	0	9.0	30.0	128.0	179.0
dre-miR-15c	AGCAGCG	AAGCAGCGCGUCAUGGUUUUC	111.0	144.0	40.0	48.0	237.0	1244.0	1358.0	1926.0
dre-miR-1788-3p	AGGCAGC	CAGGCAGCUAAAGCAAGUCUG	0	0	0	0	0	0	5.0	13.0
dre-miR-17a-3p	CUGCAGU	ACUGCAGUGGAGGCACUUCUAG	0	0	0	0	7.0	5.0	12.0	3.0
dre-miR-20a-3p	CUGCAGU	ACUGCAGUGUGAGCACUUGAAG	0	0	0	0	11.0	12.0	25.0	16.0
dre-miR-17a-5p	AAAGUGC	CAAAGUGCUUACAGUGCAGGUA	27.0	20.0	11.0	17.0	240.0	816.0	2333.0	924.0
dre-miR-20a-5p	AAAGUGC	UAAAGUGCUUAUAGUGCAGGUAG	21.0	21.0	3.0	16.0	151.0	293.0	2420.0	586.0
dre-miR-20b	AAAGUGC	CAAAGUGCUCACAGUGCAGGUAG	14.0	3.0	0	3.0	49.0	381.0	1679.0	1045.0
dre-miR-93	AAAGUGC	AAAAGUGCUGUUUGUGCAGGUA	46.0	44.0	7.0	12.0	177.0	600.0	2070.0	1246.0
dre-miR-181a-3p	CCAUCGA	ACCAUCGACCGUUGAUUGUACC	0	0	0	0	6.0	63.0	41.0	148.0
dre-miR-181a-5p	ACAUUCA	AACAUUCAACGCUGUCGGUGAGU	18.0	10.0	8.0	8.0	58.0	1600.0	5470.0	17596.0
dre-miR-181b	ACAUUCA	AACAUUCAUUGCUGUCGGUGGG	23.0	5.0	0	7.0	73.0	2474.0	5893.0	18351.0
dre-miR-181c	ACAUUCA	CACAUUCAUUGCUGUCGGUGGG	1.7	0	0	0	1.0	12.0	80.0	543.0
dre-miR-182-3p	GGUUCUA	UGGUUCUAGACUUGCCAACUA	0	0	0	0	0	3.0	0	5.0
dre-miR-182-5p	UUGGCAA	UUUGGCAAUGGUAGAACUCACA	0	0	0	0	0	20.0	110.0	400.0
dre-miR-183	AUGGCAC	UAUGGCACUGGUAGAAUUCACUG	0	0	0	0	0	9.0	61.0	256.0
dre-miR-184	GGACGGA	UGGACGGAGAACUGAUAAGGGC	501.0	12.0	16.0	18.0	380.0	1741.0	10793.0	9659.0
dre-miR-187	CGUGUCU	UCGUGUCUUGUGUUGCAGCC	0	0	0	0	0	0	6.0	19.0
dre-miR-18a	AAGGUGC	UAAGGUGCAUCUAGUGCAGAUA	0	0	0	0	3.0	15.0	61.0	91.0
dre-miR-18b-5p	AAGGUGC	UAAGGUGCAUUUAGUGCAGAUA	0	0	0	0	0	4.0	13.0	33.0
dre-miR-18c	AAGGUGC	UAAGGUGCAUCUUGUGUAGUUA	5.0	0	0	0	6.0	96.0	251.0	312.0
dre-miR-18b-3p	UGCCCUA	CUGCCCUAAGUGCCCCUUCUGG	0	0	0	0	3.0	6.0	7.0	3.0
dre-miR-190a	GAUAUGU	UGAUAUGUUUGAUAUAUUAGGU	0	0	0	0	0	0	0	3.0
dre-miR-190b	GAUAUGU	UGAUAUGUUUGAUAUUCGGUUG	0	0	0	0	0	0	12.0	1345.0
dre-miR-192	UGACCUA	AUGACCUAUGAAUUGACAGCC	82.0	124.0	227.0	172.0	141.0	681.0	1797.0	3270.0
dre-miR-193a	ACUGGCC	AACUGGCCUACAAAGUCCCAGU	0	0	0	0	0	0	4.0	19.0
dre-miR-193b	ACUGGCC	AACUGGCCCGCAAAGUCCCGCU	0	0	0	0	0	0	218.0	330.0
dre-miR-194a	GUAACAG	UGUAACAGCAACUCCAUGUGG	3.0	0	0	0	4.0	11.0	12.0	26.0
dre-miR-196a	AGGUAGU	UAGGUAGUUUCAUGUUGUUGGG	0	0	0	0	0	508.0	841.0	773.0
dre-miR-196b	AGGUAGU	UAGGUAGUUUCAAGUUGUUGGG	0	0	0	0	3.0	388.0	336.0	261.0
dre-miR-196c	AGGUAGU	UAGGUAGUUUGAUGUUGUUGGG	0	0	0	0	0	295.0	317.0	226.0
dre-miR-196d	AGGUAGU	UAGGUAGUUUUAUGUUGUUGGG	0	0	0	0	0	47.0	103.0	136.0
dre-miR-199-3p	ACAGUAG	UACAGUAGUCUGCACAUUGGUU	64.0	45.0	23.0	24.0	62.0	162.0	4635.0	11715.0
dre-miR-199-5p	CCAGUGU	CCCAGUGUUCAGACUACCUGUUC	0	0	0	4.0	0	5.0	54.0	223.0
dre-miR-19a-3p	GUGCAAA	UGUGCAAAUCUAUGCAAAACUGA	0	0	0	0	0	0	7.0	5.0
dre-miR-19b-3p	GUGCAAA	UGUGCAAAUCCAUGCAAAACUGA	9.0	6.0	3.0	8.0	24.0	110.0	685.0	689.0
dre-miR-19c	GUGCAAA	UGUGCAAAUCCAUGCAAAACUCG	4.0	0	2.0	4.0	20.5	94.0	76.0	90.5
dre-miR-19d	GUGCAAA	UGUGCAAACCCAUGCAAAACUGA	3.0	4.0	0	3.0	12.0	50.0	598.0	235.0
dre-miR-19a-5p	UAGUUUU	CUAGUUUUGCAUAGUUGCACUA	0	0	0	0	4.0	0	0	4.0
dre-miR-200b	AAUACUG	UAAUACUGCCUGGUAAUGAUGA	9.0	7.0	3.0	5.0	50.0	334.0	491.0	245.0
dre-miR-200c	AAUACUG	UAAUACUGCCUGGUAAUGAUGC	0	1.5	0	1.5	1.5	42.0	147.0	169.0
dre-miR-429a	AAUACUG	UAAUACUGUCUGGUAAUGCCGU	4.0	0	0	0	39.0	192.0	990.0	956.0
dre-miR-429b	AAUACUG	UAAUACUGCCUGGUAAUGCCAU	0	0	0	0	0	24.0	135.0	166.0
dre-miR-202-3p	GAGGCAU	AGAGGCAUAGGGCAUGGGAAAA	0	0	0	0	0	3.0	0	0
dre-miR-202-5p	UCCUAUG	UUCCUAUGCAUAUACCUCUUUG	42.0	81.0	24.0	38.0	85.0	37.0	10.0	10.0
dre-miR-203a	UGAAAUG	GUGAAAUGUUUAGGACCACUUG	37.0	6.0	11.0	3.0	411.0	3840.0	5566.0	4335.0
dre-miR-203b-3p	UGAAAUG	GUGAAAUGUUCAGGACCACUUG	9.0	0	0	0	105.0	953.0	2247.0	1917.0
dre-miR-203b-5p	GUGGUUC	AGUGGUUCUCAACAGUUCAACA	0	0	0	0	5.0	24.0	19.0	15.0
dre-miR-204	UCCCUUU	UUCCCUUUGUCAUCCUAUGCCU	49.0	57.0	16.0	15.0	86.0	69.0	2290.0	4544.0
dre-miR-205	CCUUCAU	UCCUUCAUUCCACCGGAGUCUG	3.0	0	0	0	9.0	739.0	1281.0	1878.0
dre-miR-21	AGCUUAU	UAGCUUAUCAGACUGGUGUUGGC	56.0	91.0	51.0	67.0	203.0	989.0	2778.0	2929.0
dre-miR-210-3p	UGUGCGU	CUGUGCGUGUGACAGCGGCUAA	0	0	0	0	5.0	123.0	455.0	368.0
dre-miR-210-5p	GCCACUG	AGCCACUGACUAACGCACAUUG	0	0	0	3.0	4.0	298.0	255.0	387.0
dre-miR-214	CAGCAGG	ACAGCAGGCACAGACAGGCAG	0	0	0	0	3.0	15.0	159.0	375.0
dre-miR-216a	AAUCUCA	UAAUCUCAGCUGGCAACUGUGA	0	0	0	0	0	0	7.0	10.0
dre-miR-216b	AAUCUCU	UAAUCUCUGCAGGCAACUGUGA	0	0	0	0	0	0	79.0	94.0
dre-miR-217	ACUGCAU	UACUGCAUCAGGAACUGAUUGG	0	0	0	0	5.0	10.0	934.0	1836.0
dre-miR-2184	ACAGUAA	AACAGUAAGAGUUUAUGUGCU	3.0	3.0	0	0	4.0	8.0	42.0	80.0
dre-miR-2185-5p	GGUGCAG	CGGUGCAGGACUCCGCGGCUC	3.0	25.0	25.0	23.0	33.0	30.0	61.0	71.0
dre-miR-2188-3p	UGUGUGA	CUGUGUGAGGUUAGACCUAUC	0	0	0	0	0	0	4.0	8.0
dre-miR-2188-5p	AGGUCCA	AAGGUCCAACCUCACAUGUCC	13.0	5.0	8.0	5.0	4.0	35.0	361.0	2736.0
dre-miR-2189	GAUUGUU	UGAUUGUUUGUAUCAGCUGUGU	0	13.0	4.0	6.0	5.0	50.0	42.0	30.0
dre-miR-218a	UGUGCUU	UUGUGCUUGAUCUAACCAUGUG	0	0	0	0	0	0	19.0	30.0
dre-miR-218b	UGUGCUU	UUGUGCUUGAUCUAACCAUGCA	0	0	0	0	0	0	8.0	19.0
dre-miR-219	GAUUGUC	UGAUUGUCCAAACGCAAUUCUU	0	0	0	0	3.0	39.0	853.0	816.0
dre-miR-2190	GGCCCGU	CGGCCCGUCCGGUGCGCUCGGAU	8.0	40.0	48.0	33.0	76.0	73.0	42.0	90.0
dre-miR-2191	CACACCU	UCACACCUACAAUCCCUGGCA	0	0	0	0	0	17.0	22.0	37.0
dre-miR-221	GCUACAU	AGCUACAUUGUCUGCUGGGUUUC	16.0	9.0	17.0	7.0	52.0	1798.0	3640.0	2987.0
dre-miR-222a	GCUACAU	AGCUACAUCUGGCUACUGGGUCUC	47.0	15.0	14.0	11.0	136.0	4169.0	2596.0	3698.0
dre-miR-222b	GCUACAU	AGCUACAUCUGAAUACUGGGUCA	0	0	0	0	0	0	5.0	11.0
dre-miR-223	GUCAGUU	UGUCAGUUUGUCAAAUACCCC	5.0	0	0	0	0	3.0	51.0	108.0
dre-miR-22a	AGCUGCC	AAGCUGCCAGCUGAAGAACUGU	2886.0	3744.0	1216.0	1442.0	2758.0	6409.0	20148.0	33976.0
dre-miR-22b	AGCUGCC	AAGCUGCCAGUUGAAGAGCUGU	0	3.0	0	0	3.0	15.0	52.0	103.0
dre-miR-23a	UCACAUU	AUCACAUUGCCAGGGAUUUCCA	1.5	4.0	7.0	5.0	13.0	115.0	337.0	689.0
dre-miR-23b	UCACAUU	AUCACAUUGCCAGGGAUUACCA	4.0	0	0	0.6	6.0	140.0	213.0	357.0
dre-miR-24	GGCUCAG	UGGCUCAGUUCAGCAGGAACAG	4.0	0	0	0	18.0	143.0	418.0	428.0
dre-miR-25	AUUGCAC	CAUUGCACUUGUCUCGGUCUGA	120.0	153.0	58.0	90.0	576.0	3048.0	6072.0	5880.0
dre-miR-363	AUUGCAC	AAUUGCACGGUAUCCAUCUGUA	3.0	4.0	0	4.0	31.0	187.0	1819.0	1340.0
dre-miR-92a	AUUGCAC	UAUUGCACUUGUCCCGGCCUGU	75.0	28.0	49.0	203.0	2382.0	6329.0	4877.0	3892.0
dre-miR-92b	AUUGCAC	UAUUGCACUCGUCCCGGCCUCC	15.0	0	0	3.0	84.0	1107.0	4083.0	3003.0
dre-miR-26a	UCAAGUA	UUCAAGUAAUCCAGGAUAGGCU	136.0	37.0	27.0	31.0	45.0	236.0	996.0	1727.0
dre-miR-26b	UCAAGUA	UUCAAGUAAUCCAGGAUAGGUU	1.5	0	0.8	0	5.0	49.0	423.0	1578.0
dre-miR-27a	UCACAGU	UUCACAGUGGCUAAGUUCCGCU	0	0	0	0	3.0	13.8	36.0	22.0
dre-miR-27b	UCACAGU	UUCACAGUGGCUAAGUUCUGCA	1.5	0	0	0	3.0	13.8	89.0	111.0
dre-miR-27c-3p	UCACAGU	UUCACAGUGGUUAAGUUCUGC	0	0	0	0	0	0	18.0	50.0
dre-miR-27d	UCACAGU	UUCACAGUGGCUAAGUUCUUCA	1.5	0	0	0	3.0	13.8	18.0	20.8
dre-miR-27e	UCACAGU	UUCACAGUGGCUAAGUUCAGUG	0	0	0	0	3.0	13.8	18.0	41.0
dre-miR-29a	AGCACCA	UAGCACCAUUUGAAAUCGGUUA	8.0	20.0	3.0	8.0	112.0	43.0	121.0	226.0
dre-miR-29b	AGCACCA	UAGCACCAUUUGAAAUCAGUGU	0	0	0	4.0	0	3.0	4.0	8.0
dre-miR-30a	GUAAACA	UGUAAACAUUCCCGACUGGAAG	0	0	0	0	0	0	5.0	7.0
dre-miR-30b	GUAAACA	UGUAAACAUCCUACACUCAGCU	8.0	5.0	0	4.0	24.0	48.0	99.0	158.0
dre-miR-30c	GUAAACA	UGUAAACAUCCUACACUCUCAG	19.0	10.0	6.0	6.0	58.0	296.0	418.0	486.0
dre-miR-30d	GUAAACA	UGUAAACAUCCCCGACUGGAAG	15.0	8.0	6.0	9.0	51.0	497.0	644.0	661.0
dre-miR-30e-5p	GUAAACA	UGUAAACAUCCUUGACUGGAAG	9.0	6.0	3.0	4.0	11.0	87.0	214.0	263.0
dre-miR-30e-3p	UUUCAGU	CUUUCAGUCGGAUGUUUGCAGC	0	3.0	5.0	6.0	53.0	78.0	278.0	316.0
dre-miR-31	GCAAGAU	GGCAAGAUGUUGGCAUAGCUG	0	0	0	7.0	37.0	43.0	31.0	104.0
dre-miR-34a	GGCAGUG	UGGCAGUGUCUUAGCUGGUUGU	0	0	0	0	4.0	11.0	35.0	62.0
dre-miR-34c	GGCAGUG	AGGCAGUGCAGUUAGUUGAUUAC	3.0	0	0	0	0	3.0	16.0	16.0
dre-miR-34b	AGGCAGU	UAGGCAGUGUUGUUAGCUGAUUG	0	0	0	0	0	3.0	14.0	33.0
dre-miR-365	AAUGCCC	UAAUGCCCCUAAAAAUCCUUAU	0	0	0	0	0	3.0	28.0	55.0
dre-miR-375	UUGUUCG	UUUGUUCGUUCGGCUCGCGUUA	45.0	37.0	56.0	29.0	64.0	70.0	1679.0	2047.0
dre-miR-430a	AAGUGCU	UAAGUGCUAUUUGUUGGGGUAG	21.0	12.0	1455.0	6071.0	14284.0	9616.0	3184.0	776.0
dre-miR-430b	AAGUGCU	AAAGUGCUAUCAAGUUGGGGUAG	25.0	6.0	279.0	2848.0	16212.0	13212.0	5579.0	1692.0
dre-miR-430c	AAGUGCU	UAAGUGCUUCUCUUUGGGGUAG	0	0	78.0	980.0	987.0	424.0	630.0	63.0
dre-miR-430i	AAGUGCU	UAAGUGCUAUUUGUUGGCGUAG	0	0	0	3.0	0.9	0.7	0	0
dre-miR-451	AACCGUU	AAACCGUUACCAUUACUGAGUU	4.0	0	0	0	7.0	0	208.0	670.0
dre-miR-455a	AUGUGCC	UAUGUGCCCUUGGACUACAUCG	0	0	0	0	0	4.0	8.0	14.0
dre-miR-455b	UAUGUGC	GUAUGUGCCCUUGGACUACAUU	0	0	0	0	0	3.0	11.0	33.0
dre-miR-456	AGGCUGG	CAGGCUGGUUAGAUGGUUGUCA	183.0	302.0	166.0	276.0	620.0	4988.0	13569.0	13701.0
dre-miR-458	UAGCUCU	AUAGCUCUUUGAAUGGUACUGC	0	0	0	0	0	3.0	21.0	43.0
dre-miR-462	AACGGAA	UAACGGAACCCAUAAUGCAGCU	15.0	15.0	12.0	17.0	26.0	45.0	30.0	52.0
dre-miR-489	GUGACAU	AGUGACAUCAUAUGUACGGCUGC	0	0	0	0	0	0	5.0	46.0
dre-miR-499	UAAGACU	UUAAGACUUGCAGUGAUGUUUA	19.0	8.0	11.0	8.0	20.0	80.0	2092.0	3021.0
dre-miR-723-3p	AGACAUC	AAGACAUCAAUUAAAUCUGUGCU	0	0	0	0	0	0	0	5.0
dre-miR-724	UAAAGGG	UUAAAGGGAAUUUGCGACUGUU	10.0	12.0	13.0	6.0	8.0	7.0	44.0	216.0
dre-miR-725	UCAGUCA	UUCAGUCAUUGUUUCUAGUAGU	0	0	0	0	5.0	52.0	44.0	65.0
dre-miR-726	UCACUAC	UUCACUACUAGCAGAACUCGG	5.0	4.0	0	0	3.0	3.0	11.0	177.0
dre-miR-727-3p	UUGAGGC	GUUGAGGCGAGUUGAAGACUUA	5.0	3.0	3.0	6.0	6.0	12.0	21.0	77.0
dre-miR-727-5p	CAGUCUU	UCAGUCUUCAAUUCCUCCCAGC	0	0	0	0	0	0	0	5.0
dre-miR-728	UACUAAG	AUACUAAGUACACUACGUUUUC	0	0	0	0	0	0	3.0	18.0
dre-miR-730	CCUCAUU	UCCUCAUUGUGCAUGCUGUGUGU	0	0	0	0	0	0	13.0	51.0
dre-miR-731	AUGACAC	AAUGACACGUUUUCUCCCGGAUCG	0	3.0	0	0	0	0	0	0
dre-miR-732	UCAAAGC	CUCAAAGCAGAGAACUCUCGGU	4.0	3.0	3.0	0	7.0	0	120.0	168.0
dre-miR-733	GCGUUGG	UGCGUUGGUUUAGCUCAGUGGUU	8.0	0	0	0	0	0	3.0	0
dre-miR-734	UAAAUGC	GUAAAUGCUGCAGAAUCGUACCG	0	0	3.0	0	0	4.0	60.0	417.0
dre-miR-736	UAAGACG	GUAAGACGAACAAAAAGUUUU	0	0	0	0	0	0	0	5.0
dre-miR-738	CUACGGC	GCUACGGCCCGCGUCGGGACCUC	8.0	6.0	15.0	0	21.0	65.0	45.0	84.0
dre-miR-7a	GGAAGAC	UGGAAGACUAGUGAUUUUGUUGU	0	6.0	5.0	5.0	5.0	8.0	78.0	194.0
dre-miR-7b	GGAAGAC	UGGAAGACUUGUGAUUUUGUU	11.0	19.0	0	14.0	25.0	99.0	137.0	131.0
dre-miR-9-3p	AAAGCUA	UAAAGCUAGAUAACCGAAAGU	0	0	0	3.0	10.0	9.0	233.0	2046.0
dre-miR-9-5p	CUUUGGU	UCUUUGGUUAUCUAGCUGUAUGA	14.0	10.0	6.0	7.0	27.0	40.0	955.0	8810.0
dre-miR-96	UUGGCAC	UUUGGCACUAGCACAUUUUUGCU	0	0	0	0	0	5.0	60.0	308.0
