# Supplementary material for: Systematic characterization of small RNAome during zebrafish early developmental stages
Source: BMC Genomics. 2014 Feb 10;15:117. doi: 10.1186/1471-2164-15-117 (PMC3932949; doi:10.1186/1471-2164-15-117)
Supplement: Additional file 3: Table S3 — The 25 predicted miRNAs. [file 1471-2164-15-117-S3.xls]

## Sheet: Table S3
Supplementary Table S3. The 25 predicted miRNAs. a. Chr. Location, the chromosome location of the mature miRNA; b. Most abundant sequence, the sequence of most highly expressed isomiR was adopted.
miRNA	Chr. locationa	Seed	Most abundant sequenceb	1-cell	16-cell	512-cell	oblong	5.3hpf	6-somite	24hpf	48hpf	ZmirP
m0086-5p	chr9:7647624:7647646:+	GAUAGAA	GGAUAGAAUCAGCGGAGCGGGGU	0	0	0	2.0	16.0	37.7	22.0	9.5	1.0000
m0017-3p	chr11:44694086:44694107:-	AGGAUUU	UAGGAUUUAAAGGGACAGUACA	20.0	14.0	15.0	11.0	31.0	21.0	18.0	3.0	1.0000
m0017-5p	chr15:8788405:8788426:+	GAUAGAA	GGAUAGAAUCAGCGGAGCGGGU	0	0	0	1.0	7.0	37.7	22.0	9.3	1.0000
m0059-5p	chr23:6087011:6087034:-	GAUAGAA	GGAUAGAAUCAGCGGAGCGGGGAA	0	3.0	3.0	3.0	16.0	37.7	22.0	10.0	1.0000
m0056-5p	chr4:31582349:31582369:-	UCACUGU	UUCACUGUGGCGGAAAUGACC	0	0	0	0	4.0	49.0	25.0	26.0	1.0000
m0021-3p	chr13:33692786:33692807:+	GUCAAGU	UGUCAAGUCGGUUGCCAAGUUU	4.0	8.0	30.0	32.0	37.0	19.0	0	0	0.9997
chr2_7178-5p	chr2:14524034:14524058:+	AGAUGAG	UAGAUGAGGACGGCAUCUGGAACUG	27.0	36.0	22.0	17.0	6.0	10.0	3.0	0	0.9979
m0079-3p	chr20:55790743:55790765:+	GGGCGGG	CGGGCGGGCGGCCUCCCCGGCGC	6.0	4.0	5.0	4.0	10.0	19.0	84.0	191.0	0.9971
m0079-5p	chr20:55790702:55790723:+	GGACCUC	GGGACCUCCGUCUGGCGUCUUC	14.0	31.0	31.0	26.0	43.0	45.0	121.0	228.0	0.9971
m0004-5p	Zv9_NA707:596:619:-	CUGGCUC	UCUGGCUCUUGAUCUUGACCCGGC	20.0	41.0	44.0	30.0	19.0	16.0	6.0	5.0	0.9957
m0077-3p	chr4:35153588:35153611:+	AUGUAGA	UAUGUAGAACCAGUCGCAGUAGGC	469.0	122.0	96.0	66.0	39.0	20.0	62.0	32.0	0.9904
m0026-5p	chr12:16678377:16678399:+	GACAGAA	UGACAGAAUGACGAGACUCACUU	63.0	47.0	37.0	22.0	46.0	37.0	9.0	9.0	0.9849
m0024-5p	chr14:11132375:11132398:+	GCUUGAG	UGCUUGAGAACGAGGGCUCGCCGG	35.0	30.0	26.0	26.0	13.0	5.0	9.0	0	0.9759
m0071-5p	chr22:34474517:34474540:-	GAAGAUC	UGAAGAUCGGUUUGCCGAGUGGCG	45.0	29.0	30.0	24.0	14.0	34.0	8.0	6.0	0.9741
m0106-3p	chr3:59568641:59568663:-	CUGAUUG	UCUGAUUGGACUCCAGAGAGACG	4.0	33.0	32.0	28.0	4.0	0	6.0	0	0.9669
chr6_7844-5p	chr6:21311754:21311776:+	GUGUGUA	UGUGUGUAGGUUUGGGGAGAUGA	7.0	130.0	116.0	82.0	39.0	4.0	4.0	0	0.9629
m0159-5p	chr5:54278973:54278996:-	UGUAGGA	UUGUAGGAAAAGAGCAGCAUGAUC	39.0	52.0	26.0	23.0	21.0	7.0	7.0	0	0.9528
m0027-5p	chr15:21811437:21811459:+	UAUGGUG	UUAUGGUGAAUUCUGGGGGGACG	25.0	41.0	19.0	28.0	4.0	10.0	0	0	0.9526
m0007-5p	Zv9_scaffold3517:46439:46461:-	GUGAUUG	UGUGAUUGUAGCUAAAAAGCAGC	108.0	47.0	72.0	65.0	82.0	67.0	17.0	11.0	0.8997
chr4_3020-3p	chr4:61299463:61299484:-	UCCCCAC	CUCCCCACCAUCGCGCGCGCGA	3.0	23.0	36.0	37.0	6.0	85.0	6.0	4.0	0.8695
m0023-5p	chr14:11131988:11132011:+	GCUUGAG	UGCUUGAGGACAAGGGCUCGCCGG	4.0	18.0	20.0	24.0	5.0	5.0	0	0	0.8578
chr4_3016-3p	chr4:61298796:61298816:-	GGUGGAC	CGGUGGACGGGAGCUGCAGCA	68.0	12.0	18.0	32.0	445.0	98.0	137.0	28.0	0.8504
m0004-3p	Zv9_NA39:15360:15383:-	GGCUCUU	UGGCUCUUGAUCUGGACCCGGCUC	16.0	17.0	53.0	44.0	22.0	14.0	7.0	3.0	0.8273
m0112-5p	chr8:46480695:46480718:+	AUCUUGU	UAUCUUGUUGGAUUUCUUGGCAUU	81.0	114.0	93.0	78.0	104.0	57.0	12.0	6.0	0.8247
chr7_15317-3p	chr7:263567:263591:+	GUUAUAG	UGUUAUAGCUGACUGUGAGGGGCGU	34.0	4.0	5.0	3.0	67.0	33.0	3.0	0	0.8015
