# Supplementary material for: Systematic characterization of small RNAome during zebrafish early developmental stages
Source: BMC Genomics. 2014 Feb 10;15:117. doi: 10.1186/1471-2164-15-117 (PMC3932949; doi:10.1186/1471-2164-15-117)
Supplement: Additional file 5: Table S4 — The piRNA clusters identified from the sRNA-seq data. [file 1471-2164-15-117-S5.xls]

## Sheet: Table S4
Supplementary Table S4. The piRNA clusters identified from the sRNA-seq data.
piRNA cluster (Chr. location)	1-cell	16-cell	512-cell	oblong	5.3hpf	6-somite	24hpf	48hpf
1:31101:31849:+	1.0	0.8	0.6	0.5	0.6	0.3	0	0
1:109341:110018:+	1.3	1.8	1.4	1.1	1.0	0	0	0
1:122201:122229:+	0.5	0.4	0.3	0.2	0.3	0.1	0	0
1:206545:206718:+	0.5	0.4	0.3	0.2	0.3	0.1	0	0
1:215956:216131:+	0.5	0.4	0.3	0.2	0.3	0.1	0	0
1:218033:218204:+	0.5	0.4	0.3	0.2	0.3	0.1	0	0
1:245742:246731:+	0.1	0.1	0.1	0	0.1	0	0	0
1:256434:257744:+	0	0	0	0	0.1	0	0	0
1:350849:351567:+	0	0	0	0	0.1	0.1	0.1	0.1
1:405964:408136:+	0.7	0	0	0	0.5	0	0	0
1:447940:448442:+	0	0	0	0	0.1	0.1	0.1	0.1
1:575750:580836:+	50.4	20.4	15.5	12.2	20.8	9.8	6.2	2.4
1:680473:680501:+	0.5	0.4	0.3	0.2	0.3	0.1	0	0
1:696940:697111:+	0.5	0.4	0.3	0.2	0.3	0.1	0	0
1:824339:824367:+	0.5	0.4	0.3	0.2	0.3	0.1	0	0
1:873828:874697:+	0.1	0.1	0.1	0.1	0.1	0.1	0.1	0.1
1:1059719:1059747:+	0.5	0.4	0.3	0.2	0.3	0.1	0	0
1:1063239:1063276:+	1.9	0	0	0	0	0	0	0
1:1105273:1105625:+	0.1	0.1	0.1	0.1	0.1	0.1	0.1	0.1
1:1123381:1123437:+	26.2	15.7	10.7	8.6	19.5	7.2	4.5	2.0
1:1228423:1228451:+	0.5	0.4	0.3	0.2	0.3	0.1	0	0
1:1500835:1501479:+	2.0	1.2	0.8	0.6	0.7	0.5	0	0
1:1504329:1504357:+	0.5	0.4	0.3	0.2	0.3	0.1	0	0
1:1643386:1643438:+	6.9	4.2	0	2.3	0	0	0	0
1:1691470:1691496:+	0	0.2	0	0	0.3	0	0	0
1:1831723:1831751:+	0.5	0.4	0.3	0.2	0.3	0.1	0	0
1:2191559:2192166:+	26.2	16.0	10.9	8.8	19.7	7.4	4.6	2.0
1:2288334:2288362:+	0.5	0.4	0.3	0.2	0.3	0.1	0	0
1:2389785:2389810:+	0	7.6	0	0	0	0	0	0
1:2615463:2615573:+	0	0	0	0	0	0	0.1	0.1
1:2671179:2671207:+	0.5	0.4	0.3	0.2	0.3	0.1	0	0
1:2748767:2748964:+	1.4	1.0	0	0	0	0	0	0
1:2882892:2883231:+	0	0	0	0	0.3	0	0	0
1:2997149:2997770:+	77.6	59.9	53.2	38.2	30.2	31.2	10.6	3.5
1:3110664:3111029:+	0.3	0.2	0	0.1	0	0	0	0
1:3146115:3146143:+	0.5	0.4	0.3	0.2	0.3	0.1	0	0
1:3183226:3183333:+	8.0	5.8	6.1	3.7	8.8	0	0	0
1:3288825:3289568:+	0.8	0	0	0	0.5	0	0	0
1:3296550:3297104:+	0	0	0	0	0.1	0.1	0.2	0.2
1:3395032:3395075:+	0.5	0.4	0.3	0.2	0.3	0.1	0	0
1:3457576:3458117:+	0	0	0	0	0	0.1	0.1	0.1
1:3491011:3491039:+	0.5	0.4	0.3	0.2	0.3	0.1	0	0
1:3565807:3566078:+	0.5	0	0	0	0	0	0	0
1:3640425:3640606:+	0.5	0.4	0.3	0.2	0.3	0.1	0	0
1:3646314:3646339:+	1.4	0	0	0	0	0	0	0
1:3695375:3695403:+	0.5	0.4	0.3	0.2	0.3	0.1	0	0
1:3839645:3840388:+	1.0	0.8	0.6	0.5	0.6	0.3	0	0
1:3975738:3975930:+	0.5	0.4	0.3	0.2	0.3	0.1	0	0
1:4121290:4121480:+	0	0	0	0	0.1	0.1	0.1	0.1
1:4239451:4239477:+	0	0.2	0	0	0.3	0	0	0
1:4391141:4391169:+	0.5	0.4	0.3	0.2	0.3	0.1	0	0
1:4528372:4530368:+	804.2	961.2	842.2	702.0	342.8	267.4	0	0
1:4537090:4542944:+	1142.4	633.8	493.1	367.9	587.4	245.1	0	0
1:4553091:4554252:+	0.1	0	0	0	0	0	0	0
1:4831206:4832222:+	0.1	0.1	0.1	0.1	0.2	0.2	0.2	0.2
1:4851348:4856668:+	15.0	5.6	5.0	3.9	6.0	2.7	1.2	0.5
1:4908135:4908163:+	0.5	0.4	0.3	0.2	0.3	0.1	0	0
1:4919299:4919858:+	0.7	0.6	0.4	0.3	0.4	0.2	0.1	0
1:4981216:4984812:+	9.0	8.1	6.1	4.9	4.9	2.3	0	0.8
1:5047693:5047721:+	0.5	0.4	0.3	0.2	0.3	0.1	0	0
1:5087898:5087945:+	0.2	0.2	0	0	0	0	0	0
1:5223791:5224488:+	23.9	22.9	16.2	11.9	6.9	13.5	0	0
1:5377924:5380800:+	13.7	12.4	8.2	7.0	6.9	3.9	1.3	1.2
1:5431638:5431819:+	0.5	0.4	0.3	0.2	0.3	0.1	0	0
1:5485920:5485948:+	0.5	0.4	0.3	0.2	0.3	0.1	0	0
1:5489342:5489370:+	0.5	0.4	0.3	0.2	0.3	0.1	0	0
1:5575751:5575779:+	0.5	0.4	0.3	0.2	0.3	0.1	0	0
1:6000416:6001535:+	0	0	0	0	0	0	0.1	0.1
1:6005958:6006090:+	0	0	0	0	0.1	0.1	0.1	0.1
1:6165489:6166192:+	26.8	16.4	11.2	9.0	20.2	7.5	4.6	2.0
1:6246246:6246435:+	0.5	0.4	0.3	0.2	0.3	0.1	0	0
1:6333865:6336446:+	15.2	10.5	7.9	6.4	6.4	3.7	2.4	0.9
1:6495535:6495895:+	12.1	10.1	0	0	9.0	0	0	0
1:6679428:6679597:+	0.5	0.4	0.3	0.2	0.3	0.1	0	0
1:6737921:6737949:+	0.5	0.4	0.3	0.2	0.3	0.1	0	0
1:6819565:6820008:+	0	0.2	0	0	0.3	0	0	0
1:7048338:7048366:+	0.5	0.4	0.3	0.2	0.3	0.1	0	0
1:7101495:7103762:+	1.9	1.2	0	0.9	0	0	0	0
1:7173858:7179111:+	51.2	20.7	15.6	12.3	21.1	10.0	6.3	2.4
1:7265098:7267843:+	11.8	17.4	15.7	8.8	13.6	6.6	3.1	0
1:7320148:7321032:+	0	0	0	0	0.1	0.1	0.1	0.1
1:7348514:7350806:+	3.2	2.4	1.9	1.6	1.9	1.0	0	0
1:7359701:7360410:+	0.5	0.4	0.3	0.2	0.3	0.2	0	0
1:7374106:7374453:+	0	0.5	0.5	0	0.2	0	0	0
1:7415050:7415825:+	0.1	0	0	0	0	0	0	0
1:7416837:7420289:+	40.2	17.7	13.3	10.5	15.7	7.9	5.1	1.8
1:7440556:7441118:+	0.1	0	0	0	0.1	0.1	0.1	0.1
1:7469854:7476237:+	12.9	4.8	4.1	3.2	6.7	3.1	1.4	0.6
1:7483440:7489465:+	16.1	6.5	5.8	4.4	7.2	3.2	1.5	0.7
1:7551012:7551722:+	0.5	0.4	0.3	0.2	0.3	0.2	0	0
1:7565558:7571530:+	16.0	6.4	5.7	4.4	7.2	3.1	1.5	0.6
1:7578923:7581188:+	2.2	1.9	1.6	1.2	1.1	0	0	0
1:7633166:7638483:+	15.8	5.9	5.2	4.0	6.1	2.8	1.2	0.6
1:7680057:7686039:+	12.7	4.7	4.0	3.1	6.6	3.0	1.4	0.6
1:7734256:7734759:+	0.2	0	0	0	0.1	0	0	0
1:7982445:7982815:+	1.4	1.0	0	0	0	0	0	0
1:8014785:8015136:+	0.3	0	0	0	0.2	0	0	0
1:8074358:8074891:+	4.7	3.4	2.9	2.5	1.7	1.5	0	0
1:8076098:8077225:+	5.6	5.9	3.8	3.3	3.4	1.4	1.2	0
1:8201984:8203282:+	0.3	0.2	0.2	0.1	0.1	0.1	0	0
1:8226967:8227144:+	0.5	0.4	0.3	0.2	0.3	0.1	0	0
1:8389573:8395598:+	12.8	4.7	4.0	3.1	6.7	3.1	1.4	0.6
1:8419511:8419539:+	0.5	0.4	0.3	0.2	0.3	0.1	0	0
1:8737406:8738518:+	2.6	2.3	1.9	1.3	1.6	0.8	0	0
1:8840081:8840106:+	0	7.6	0	0	0	0	0	0
1:8842251:8843159:+	4.9	0	0	0	0	0	0	0
1:8883901:8884279:+	0	137.7	0	0	0	0	0	0
1:8924608:8926170:+	56.7	34.6	29.7	23.4	27.6	14.5	11.9	3.1
1:8983964:8986422:+	50.2	18.9	13.6	10.8	20.4	11.7	4.9	2.1
1:9038407:9038435:+	0.5	0.4	0.3	0.2	0.3	0.1	0	0
1:9139793:9139959:+	0.5	0.4	0.3	0.2	0.3	0.1	0	0
1:9244366:9249611:+	50.4	20.4	15.5	12.2	20.7	9.8	6.2	2.4
1:9518670:9519389:+	7.1	0	0	2.4	3.4	0	0	0
1:9554075:9554542:+	0	0	0	0	0	0	0.1	0.1
1:9569665:9574903:+	50.5	20.5	15.5	12.2	20.8	9.8	6.2	2.4
1:9666700:9666968:+	0	0	0.4	0	0	0	0	0
1:9677379:9677404:+	1.4	0	0	0	0	0	0	0
1:9691008:9691339:+	0.7	0.6	0.3	0.3	0.4	0.2	0.1	0
1:9733102:9737873:+	414.9	338.6	268.8	219.7	228.1	149.6	71.8	32.2
1:9816517:9816542:+	1.4	0	0	0	0	0	0	0
1:9938646:9939390:+	1.0	0.8	0.6	0.5	0.6	0.3	0	0
1:9990881:9991058:+	0.5	0.4	0.3	0.2	0.3	0.1	0	0
1:9999800:10000909:+	0	0	0	0	0	0	0.1	0.1
1:10005280:10005440:+	5.1	4.0	3.1	2.9	2.8	0	0	0
1:10061517:10063553:+	13.6	41.4	7.0	4.6	19.5	14.2	1.4	0
1:10073578:10073606:+	0.5	0.4	0.3	0.2	0.3	0.1	0	0
1:10090022:10091227:+	0.2	0.1	0.1	0	0.2	0	0	0
1:10295836:10301819:+	12.2	4.5	3.9	2.9	6.5	2.9	1.4	0.5
1:10357111:10362353:+	46.2	19.3	14.7	11.5	19.3	9.0	5.9	2.2
1:10460576:10461164:+	142.0	121.7	91.6	70.6	86.9	49.9	25.3	8.5
1:10580831:10581020:+	0.5	0.4	0.3	0.2	0.3	0.1	0	0
1:10617987:10620794:+	14.0	7.3	6.3	5.2	4.7	4.8	1.6	0.5
1:10882289:10882471:+	0.5	0.4	0.3	0.2	0.3	0.1	0	0
1:10911887:10912073:+	0.5	0.4	0.3	0.2	0.3	0.1	0	0
1:11035852:11036038:+	0.5	0.4	0.3	0.2	0.3	0.1	0	0
1:11089059:11089087:+	0.5	0.4	0.3	0.2	0.3	0.1	0	0
1:11124960:11126798:+	4.7	2.2	2.4	1.6	1.3	0	0	0
1:11244344:11244480:+	0	0	0	0	0.1	0.1	0.1	0.1
1:11257848:11263098:+	36.7	14.6	11.4	8.8	15.4	6.1	4.8	1.7
1:11333995:11334023:+	0.5	0.4	0.3	0.2	0.3	0.1	0	0
1:11372702:11372838:+	0	0	0	0	0.1	0.1	0.1	0.1
1:11378246:11378429:+	0.5	0.4	0.3	0.2	0.3	0.1	0	0
1:11389432:11390216:+	0	0	0	0	0	0.1	0.1	0.1
1:11585723:11585986:+	2.5	2.3	1.8	1.2	1.5	0	0	0
1:11591248:11591408:+	5.1	4.0	3.1	2.9	2.8	0	0	0
1:11601692:11602166:+	1.3	0	0	0	0	0	0	0
1:11622917:11623227:+	0.6	0.4	0.3	0.3	0.4	0.2	0	0
1:11675205:11681454:+	62.8	43.1	23.1	31.1	52.7	8.2	4.6	0
1:12043466:12045217:+	1.6	0	0	0	0	0	0	0
1:12147239:12151139:+	100.6	62.0	52.5	46.2	66.1	37.3	13.0	6.0
1:12192217:12192582:+	0	0.2	0	0.1	0	0	0	0
1:12528534:12529178:+	0	0	0	0	1.0	0	0	0
1:12541563:12545452:+	86.2	59.4	50.2	43.5	60.6	33.2	12.9	4.1
1:12571707:12571874:+	0.5	0.4	0.3	0.2	0.3	0.1	0	0
1:12671342:12671978:+	26.8	16.4	11.1	9.0	20.1	7.5	4.6	2.0
1:12721790:12721817:+	0	1.9	1.4	1.0	1.5	0	0	0
1:12867056:12867110:+	13.1	11.5	9.6	7.8	5.9	4.6	0	0
1:12868643:12869431:+	3.0	2.6	2.1	1.4	1.8	0.9	0.3	0.1
1:12950928:12952004:+	0	0	0	0	0	0.1	0	0
1:12961116:12961289:+	0.5	0.4	0.3	0.2	0.3	0.1	0	0
1:12976878:12978103:+	0	0	0	0	0.1	0.1	0.1	0.1
1:13024960:13030692:+	32.2	13.4	10.6	8.2	14.4	5.7	4.6	1.7
1:13487282:13487587:+	111.6	86.6	77.1	54.7	48.7	42.8	9.5	3.1
1:13547984:13551498:+	243.8	169.6	144.7	110.5	133.3	64.3	28.9	11.1
1:13552549:13552845:+	26.3	23.7	21.5	19.4	20.0	9.1	0	0
1:13825512:13827178:+	3.3	1.2	1.1	0.9	1.6	0.6	0	0
1:13828539:13829272:+	8.4	2.9	3.1	1.9	4.6	2.0	0.9	0
1:13869585:13871926:+	2.6	3.9	3.1	2.4	1.8	0	0	0
1:13921035:13923933:+	10.9	9.5	6.5	5.4	5.8	3.0	2.0	1.0
1:13931401:13934056:+	41.7	42.2	31.6	21.9	19.3	14.7	1.4	2.2
1:13947437:13948680:+	21.9	13.9	9.4	8.0	6.5	3.7	0	0
1:13976728:13976756:+	0.5	0.4	0.3	0.2	0.3	0.1	0	0
1:14128686:14128714:+	0.5	0.4	0.3	0.2	0.3	0.1	0	0
1:14258749:14259125:+	96.3	76.8	65.2	48.2	46.1	37.6	7.2	3.1
1:14295852:14296677:+	0	0	0	0	0.2	0	0	0
1:14425500:14426082:+	0.5	0.4	0.3	0.2	0.4	0.1	0	0
1:14447892:14449014:+	0	0	0	0	0.1	0	0.1	0.1
1:14549276:14550733:+	1.2	0.5	0.6	0.4	0.5	0.3	0.2	0
1:14554060:14554212:+	0.8	0	0	0	0.3	0	0	0
1:14555451:14560988:+	2.8	0.9	0.7	0.5	0.7	0.3	0	0
1:14605502:14605530:+	0.5	0.4	0.3	0.2	0.3	0.1	0	0
1:14660892:14661460:+	0.7	0.5	0.3	0.3	0.4	0.2	0	0
1:14708754:14709185:+	51.7	0	0	0	19.7	0	0	0
1:14713238:14713266:+	0.5	0.4	0.3	0.2	0.3	0.1	0	0
1:14823384:14826582:+	27.2	20.5	15.2	9.5	22.8	9.1	0	0
1:14827834:14829855:+	139.3	101.8	36.0	32.2	62.3	41.8	14.4	9.5
1:14830975:14831002:+	17.2	8.5	9.7	7.3	8.8	4.7	0	0
1:14832388:14833019:+	3.6	2.2	1.8	1.5	2.6	1.9	0	0
1:14918328:14924034:+	5.4	2.2	1.9	1.5	2.6	1.2	0.4	0.1
1:14936817:14937495:+	1.0	0.8	0.6	0.5	0.6	0.3	0	0
1:14989762:14989933:+	0.5	0.4	0.3	0.2	0.3	0.1	0	0
1:15052514:15052541:+	0	2.8	0	0	0	0	0	0
1:15053758:15057446:+	8.7	3.1	2.8	2.0	2.8	1.2	0.7	0.3
1:15118934:15120220:+	0.5	0.4	0.3	0.3	0.3	0.1	0	0
1:15280557:15281496:+	0	0	0	0	0	0.1	0.1	0.1
1:15329096:15335121:+	12.9	4.7	4.0	3.1	6.7	3.1	1.4	0.6
1:15379795:15380376:+	0.5	0.4	0.3	0.2	0.3	0.1	0	0
1:15389423:15389940:+	0	0	0	0	0.1	0.1	0.1	0.1
1:15475404:15475429:+	839.0	0	400.3	0	481.5	0	0	0
1:15543260:15543288:+	0.5	0.4	0.3	0.2	0.3	0.1	0	0
1:15871513:15871686:+	0.5	0.4	0.3	0.2	0.3	0.1	0	0
1:15965522:15965550:+	0.5	0.4	0.3	0.2	0.3	0.1	0	0
1:15968430:15968458:+	0.5	0.4	0.3	0.2	0.3	0.1	0	0
1:16010093:16013754:+	11.7	4.5	4.1	3.1	6.4	2.6	1.3	0.3
1:16075120:16079737:+	7.8	3.2	2.9	2.2	4.0	1.8	0.6	0.3
1:16206315:16209019:+	7.1	0	0	0	0	0	0	0
1:16262260:16262433:+	0.5	0.4	0.3	0.2	0.3	0.1	0	0
1:16313849:16314124:+	0	1.2	1.0	0	0	0	0	0
1:16332908:16332936:+	0.5	0.4	0.3	0.2	0.3	0.1	0	0
1:16383016:16388967:+	15.9	6.4	5.7	4.4	7.1	3.1	1.5	0.6
1:16404882:16404970:+	0	0	0	0	34.0	0	0	0
1:16444607:16448736:+	10.6	3.7	3.5	2.2	4.9	1.9	0	0
1:16453049:16453867:+	0.5	0.4	0.3	0.2	0.3	0.1	0	0
1:16468150:16473620:+	19.9	9.4	6.8	9.0	9.6	3.4	2.0	0.7
1:16633843:16634071:+	1.6	1.1	0.6	0	0.7	0	0	0
1:16647121:16647164:+	12.8	21.6	14.7	13.1	14.2	3.8	0	0
1:16648329:16648788:+	5.1	5.5	3.4	2.9	4.2	2.8	1.2	0
1:16649820:16650144:+	6.3	8.8	4.8	5.0	6.9	3.8	2.1	0
1:16751593:16755070:+	76.7	54.7	0	33.8	52.7	13.2	0	0
1:16756604:16757822:+	126.5	143.8	132.4	106.0	166.6	34.3	0	0
1:16898290:16903612:+	14.9	5.6	4.9	3.8	5.9	2.6	1.2	0.5
1:16906139:16907666:+	3.8	2.6	0	2.5	0	0	0	0
1:17131049:17132152:+	3.0	0	0	1.9	0	0	0	0
1:17134667:17134870:+	0.8	0.3	0	0	0.3	0	0	0
1:17136057:17140635:+	1.9	0.3	0	0.4	0.9	0.2	0	0
1:17141688:17142385:+	0.8	0	0	0	0.3	0	0	0
1:17143572:17145826:+	0.8	0	0	0	0.3	0	0	0
1:17148639:17150471:+	1.0	0	0	0.4	0.6	0.2	0	0
1:17154193:17155470:+	0.8	0	0	0	0.3	0	0	0
1:17158029:17159339:+	1.4	0.9	0.7	0.5	0.7	0.3	0	0
1:17161414:17165166:+	2.7	1.4	0.9	0.7	1.3	0.4	0.2	0.1
1:17170971:17173269:+	0.8	0	0	0	0.3	0	0	0
1:17190191:17192260:+	1.5	0.9	0.8	0.6	0.8	0.4	0.2	0
1:17197400:17199699:+	1.1	0.8	0	0.5	0.6	0.3	0	0
1:17203513:17206703:+	1.4	0	0	0.4	0.6	0.2	0	0
1:17214443:17215721:+	0.7	0	0.2	0	0.3	0	0	0
1:17217205:17218589:+	1.4	0	0	0	0	0	0	0
1:17219954:17222749:+	0.7	0	0	0	0	0	0	0
1:17232183:17234216:+	1.3	0.3	0	0	0.3	0	0	0
1:17246985:17247028:+	1.0	0	0	0	0	0	0	0
1:17278472:17281711:+	302.4	280.7	192.9	153.8	190.2	65.8	32.9	11.9
1:17290926:17291743:+	85.9	58.5	41.9	33.0	48.8	19.9	11.7	5.7
1:17396457:17396960:+	0.2	0	0	0	0.1	0	0	0
1:17448230:17449285:+	203.2	203.0	156.8	115.0	84.0	76.5	20.8	6.9
1:17450444:17451622:+	199.5	199.9	153.1	112.1	85.5	74.6	19.7	6.9
1:17509344:17510013:+	157.1	121.2	105.9	76.3	68.0	61.7	15.7	5.5
1:17560323:17561495:+	0.5	0.4	0.3	0.2	0.3	0.1	0	0
1:17714164:17714894:+	135.9	154.7	110.2	87.8	69.6	53.5	16.8	6.8
1:17755664:17761684:+	16.1	6.5	5.8	4.4	7.2	3.2	1.5	0.7
1:17811858:17813311:+	0	0	0	1.1	1.6	0	0	0
1:17926458:17926888:+	6.8	3.3	2.9	2.3	2.9	1.1	0	0
1:17928102:17931566:+	1.0	0.3	0.2	0.2	0.2	0.1	0	0
1:17938771:17941046:+	2.1	1.8	1.5	0.8	1.5	0.7	0	0
1:17965330:17969704:+	4.8	1.7	1.5	1.2	2.4	1.0	0.3	0.1
1:17978263:17978291:+	0.5	0.4	0.3	0.2	0.3	0.1	0	0
1:18011667:18016954:+	5.6	2.5	2.0	1.7	2.8	1.4	0.4	0.2
1:18091897:18091925:+	0.5	0.4	0.3	0.2	0.3	0.1	0	0
1:18106706:18112731:+	12.9	4.7	4.0	3.1	6.7	3.1	1.4	0.6
1:18231683:18237690:+	21.0	9.0	8.0	6.4	10.2	3.9	2.3	1.0
1:18344670:18344750:+	2.9	0	0	0	0	0	0	0
1:18350875:18350912:+	1.9	0	0	0	0	0	0	0
1:18412149:18415146:+	98.2	98.2	74.8	58.1	52.3	27.2	20.2	6.7
1:18439764:18439792:+	0.5	0.4	0.3	0.2	0.3	0.1	0	0
1:18618389:18620930:+	16.1	14.1	11.1	8.7	6.3	7.3	0	0
1:18809668:18809696:+	0.5	0.4	0.3	0.2	0.3	0.1	0	0
1:18889734:18890476:+	0.2	0.1	0.1	0	0.1	0	0	0
1:18967505:18968247:+	0.2	0.1	0.1	0	0.1	0	0	0
1:18986439:18990439:+	158.7	134.4	108.9	90.5	102.3	62.4	24.4	8.9
1:18993295:18999887:+	16.2	6.7	6.1	4.6	7.3	3.2	1.5	0.7
1:19076416:19079210:+	2.9	2.5	1.5	1.2	1.7	1.4	0	0
1:19100490:19106503:+	14.5	5.7	5.1	3.9	6.4	2.8	1.3	0.6
1:19168949:19169221:+	0	0	0	0	0.1	0.1	0.1	0.1
1:19237175:19239440:+	2.1	1.8	1.5	1.2	1.0	0	0	0
1:19357010:19357589:+	4.7	2.9	1.1	0.8	1.4	1.3	0	0
1:19366785:19367355:+	3.9	2.8	1.0	0	1.8	0	0	0
1:19465956:19465984:+	0.5	0.4	0.3	0.2	0.3	0.1	0	0
1:19573936:19579174:+	8.0	3.6	3.2	2.6	3.2	1.3	0.1	0
1:19602633:19602661:+	0.5	0.4	0.3	0.2	0.3	0.1	0	0
1:19635167:19641191:+	11.9	4.6	3.8	3.0	6.4	3.0	1.3	0.5
1:19687207:19692446:+	51.2	20.7	15.6	12.3	21.1	10.0	6.3	2.4
1:19903681:19903709:+	0.5	0.4	0.3	0.2	0.3	0.1	0	0
1:19913357:19913879:+	1.0	0.8	0.6	0.5	0.6	0.3	0	0
1:20028660:20029916:+	0.2	0	0	0	0	0	0	0
1:20267251:20268771:+	2.4	0.9	0.8	0.7	1.1	0.4	0	0
1:20269920:20270944:+	8.5	3.1	3.1	2.2	5.0	2.1	0.9	0.3
1:20351534:20351637:+	12.0	9.7	0	5.6	11.8	6.1	0	0
1:20367813:20368930:+	1.0	0.4	0.3	0.3	0.4	0.2	0.1	0
1:20370399:20370851:+	3.0	0.7	0.7	0.8	1.6	0.9	0.5	0
1:20401843:20403371:+	8.2	3.9	3.7	2.4	3.2	1.1	0	0
1:20422296:20423398:+	1.0	0.4	0.4	0.4	0.7	0.3	0	0
1:20442924:20443027:+	12.0	9.7	0	5.6	11.8	6.1	0	0
1:20459195:20460312:+	1.0	0.4	0.3	0.3	0.4	0.2	0.1	0
1:20461781:20462233:+	3.0	0.7	0.7	0.8	1.6	0.9	0.5	0
1:20493291:20494819:+	8.2	3.9	3.7	2.4	3.2	1.1	0	0
1:20513744:20514846:+	1.0	0.4	0.4	0.4	0.7	0.3	0	0
1:20523606:20527800:+	269.9	121.9	92.9	74.3	87.7	89.3	18.7	0
1:20528874:20530144:+	176.4	131.5	103.5	74.9	129.8	69.9	18.5	0
1:20653138:20653166:+	0.5	0.4	0.3	0.2	0.3	0.1	0	0
1:20670737:20671181:+	0	0	0	2.4	0	0	0	0
1:20678993:20687795:+	153.5	102.6	73.9	72.6	96.4	55.6	25.5	11.9
1:20734737:20735066:+	0.9	0.5	0.5	0.4	0.6	0.2	0	0
1:20801812:20802148:+	84.8	68.9	59.5	43.2	40.9	33.9	5.7	2.3
1:20828573:20829508:+	1.0	0.8	0.6	0.5	0.6	0.3	0	0
1:20920254:20921287:+	0.5	0.2	0	0	0.3	0	0	0
1:21096991:21097226:+	1.6	1.1	0.6	0	0.7	0	0	0
1:21120414:21120649:+	1.6	1.1	0.6	0	0.7	0	0	0
1:21141679:21141707:+	0.5	0.4	0.3	0.2	0.3	0.1	0	0
1:21329459:21329676:+	0.5	0.4	0.3	0.2	0.3	0.1	0	0
1:21350695:21350725:+	1.2	3.3	4.6	1.2	1.9	0.9	0	0
1:21399341:21400382:+	0	0	0	0	2.1	0	0	0
1:21402648:21408120:+	51.2	21.1	15.9	12.9	22.3	10.1	6.2	2.4
1:21418445:21418473:+	0.5	0.4	0.3	0.2	0.3	0.1	0	0
1:21452058:21455879:+	19.8	6.9	3.9	2.5	16.0	4.2	1.7	0
1:21487084:21492301:+	11.4	4.4	4.0	2.8	6.6	2.5	1.2	0.4
1:21509921:21513144:+	1.6	0.3	1.1	0.3	0.5	0.3	0.1	0
1:21519626:21523334:+	193.6	0	0	0	89.5	0	0	0
1:21530542:21531200:+	134.1	40.7	42.9	32.7	38.2	12.1	19.5	6.6
1:21532828:21533941:+	1.0	0.3	0.2	0.2	0.5	0.3	0.1	0
1:21570178:21571206:+	0.5	0.2	0	0	0.4	0	0	0
1:21572316:21573300:+	2.3	0.8	0.8	0.6	0.9	0.5	0.2	0.1
1:21578940:21584192:+	36.8	14.7	11.4	8.8	15.5	6.1	4.8	1.8
1:21599468:21599496:+	0.5	0.4	0.3	0.2	0.3	0.1	0	0
1:21631500:21632449:+	1.6	1.2	0	0	0	0	0	0
1:21847047:21847157:+	340.6	196.0	141.9	103.1	142.1	81.6	43.0	19.0
1:22212424:22215606:+	12.2	14.0	5.4	7.8	8.2	2.4	0	0
1:22325771:22328458:+	2.4	1.4	1.2	1.1	2.0	0.7	0.3	0
1:22348322:22348347:+	0	0	6.2	4.5	6.3	0	0	0
1:22349351:22355376:+	12.8	4.7	4.0	3.1	6.7	3.1	1.4	0.6
1:22363963:22364644:+	30.2	10.7	10.4	7.8	8.2	13.3	0	0
1:22372249:22372764:+	42.7	41.0	31.1	27.2	29.5	20.6	5.7	2.6
1:22382256:22383038:+	47.2	75.6	47.6	36.6	15.2	14.1	5.4	2.4
1:22394417:22394699:+	5.8	2.9	3.4	2.8	2.6	1.7	0	0
1:22396472:22399045:+	130.2	133.8	95.1	76.0	60.6	51.8	13.2	5.7
1:22404536:22405273:+	645.8	366.3	328.6	275.0	339.9	155.3	0	0
1:22411050:22411787:+	645.8	366.3	328.6	275.0	339.9	155.3	0	0
1:22515329:22515357:+	0.5	0.4	0.3	0.2	0.3	0.1	0	0
1:22528037:22528064:+	0.8	0.3	0.3	0	0	0	0.1	0
1:22562785:22562813:+	0.5	0.4	0.3	0.2	0.3	0.1	0	0
1:22565906:22565934:+	0.5	0.4	0.3	0.2	0.3	0.1	0	0
1:22581740:22582546:+	1.0	0.4	0.4	0.4	0.7	0.3	0	0
1:22688322:22689606:+	2.1	1.1	1.0	0.7	1.0	0.5	0.2	0
1:22703771:22703885:+	0	0	0	0	0	0	0.1	0.1
1:22711106:22712349:+	2.0	0.8	0.7	0.7	1.2	0.4	0.3	0.1
1:22744315:22745308:+	0	0	0	0	0.1	0.1	0.1	0.1
1:22801742:22801898:+	0.5	0.4	0.3	0.2	0.3	0.1	0	0
1:22888158:22888327:+	0.5	0.4	0.3	0.2	0.3	0.1	0	0
1:23026201:23027192:+	327.5	189.0	136.1	99.0	136.5	77.7	41.2	18.2
1:23035302:23036702:+	22.9	21.9	20.6	16.3	18.0	7.1	4.8	0
1:23052129:23052159:+	3.5	3.2	2.4	1.6	2.6	1.2	0	0
1:23127501:23129613:+	5.5	1.5	1.4	1.1	1.6	0.8	0.3	0.1
1:23149060:23149848:+	57.4	41.4	29.8	24.1	65.2	16.4	0	0
1:23267529:23269536:+	2.0	0.7	0.6	0.2	0.8	0.1	0	0
1:23418770:23419513:+	1.0	0.8	0.6	0.5	0.6	0.3	0	0
1:23468704:23469009:+	2.8	3.8	2.1	2.0	2.5	2.1	0	0
1:23470449:23470626:+	14.4	13.5	9.3	9.5	10.9	5.6	3.4	0
1:23493009:23493618:+	94.9	56.4	53.7	37.9	39.3	0	0	0
1:23514388:23515286:+	4.9	1.8	1.3	1.0	1.6	1.0	0.4	0.2
1:23544079:23547021:+	3.0	1.3	1.2	0.9	1.8	0.7	0.1	0.1
1:23550618:23550891:+	2.5	2.4	2.0	0	1.6	0	0	0
1:23642751:23646007:+	42.8	20.6	23.1	23.0	18.6	10.7	0	0
1:23655974:23666257:+	734.7	463.7	466.6	341.4	443.5	192.8	89.0	50.6
1:23670249:23671621:+	298.5	187.0	187.0	166.0	203.5	0	0	0
1:23694327:23696394:+	0	0	0	13.0	0	0	0	0
1:23787680:23788777:+	1.0	0.4	0.4	0.4	0.7	0.3	0	0
1:23830719:23832430:+	33.5	12.9	21.6	16.5	11.5	9.7	3.0	0
1:23833771:23833796:+	0	0	6.2	4.5	6.3	0	0	0
1:23835719:23839474:+	43.6	22.3	30.1	22.4	19.2	13.3	3.3	1.7
1:23852436:23854549:+	0	0	12.5	0	20.9	0	0	0
1:23872952:23874680:+	39.0	32.4	39.7	23.9	21.6	8.2	0	0
1:23877741:23879214:+	30.2	24.9	32.0	19.6	16.5	0	0	0
1:23913089:23915215:+	362.6	171.4	182.0	123.0	211.4	70.5	38.8	12.9
1:23926985:23927389:+	2.9	2.1	0	0	0	0	0	0
1:23934355:23934618:+	19.1	10.2	0	6.3	12.5	6.5	0	0
1:23963658:23969375:+	191.1	159.6	148.1	111.8	146.2	53.9	23.3	4.7
1:23970507:23973656:+	58.0	37.8	31.1	22.6	40.0	14.1	11.0	4.7
1:23988715:23992729:+	50.7	25.5	25.2	25.3	23.7	13.4	0	0
1:24044354:24048299:+	92.9	75.7	49.4	38.4	53.0	27.9	10.9	5.5
1:24074723:24074795:+	7.3	5.7	3.9	4.2	7.8	3.1	0	0
1:24118616:24120235:+	123.3	116.0	83.2	59.0	52.5	28.2	17.4	6.9
1:24121922:24121963:+	0	5.4	0	0	4.0	0	0	0
1:24135239:24136357:+	7.5	4.1	4.2	2.5	2.4	2.1	0	0
1:24141706:24141936:+	7.6	3.9	3.5	2.3	3.0	1.0	0	0
1:24173232:24173574:+	89.0	0	0	0	0	0	0	0
1:24186928:24186967:+	61.8	28.3	24.5	14.4	0	0	0	0
1:24192968:24193007:+	61.8	28.3	24.5	14.4	0	0	0	0
1:24221055:24222665:+	70.2	46.1	32.6	28.3	43.5	19.4	9.2	4.0
1:24300787:24303871:+	232.2	209.0	161.4	125.2	115.9	85.2	28.3	10.5
1:24332258:24337050:+	492.1	285.2	249.6	192.8	246.1	136.9	47.3	16.5
1:24353510:24356109:+	70.2	46.1	32.6	28.3	44.1	19.4	9.2	4.0
1:24376468:24377081:+	3.2	6.0	5.1	4.3	4.4	2.1	0	0
1:24378357:24378930:+	14.8	12.8	10.2	6.0	11.2	5.3	0	0
1:24424998:24428082:+	232.2	209.0	161.4	125.2	115.9	85.2	28.3	10.5
1:24450458:24455450:+	502.2	289.3	252.0	195.1	252.8	138.3	47.9	16.5
1:24481920:24484148:+	1.8	1.1	0.9	0.6	0.9	0.4	0.2	0
1:24501074:24501393:+	37.0	21.2	12.3	14.3	10.0	0	0	0
1:24507339:24507711:+	0.9	0.5	0.5	0.4	0.6	0.2	0	0
1:24510690:24512259:+	2.3	2.6	2.2	0	1.7	0.9	0	0
1:24516616:24516778:+	0.3	0.3	0	0	0.4	0	0	0
1:24518588:24520244:+	6.1	1.5	1.5	1.2	1.8	0.9	0.3	0.1
1:24524524:24524759:+	0.7	0.5	0.5	0.4	0.8	0	0	0
1:24527237:24527673:+	0.3	0.1	0	0	0.1	0.1	0	0
1:24630790:24630818:+	0.5	0.4	0.3	0.2	0.3	0.1	0	0
1:24770976:24771956:+	0.7	0	0	0	0	0	0	0
1:24809208:24810524:+	1.8	1.1	0.9	0.6	0.8	0.4	0.2	0
1:24976998:24977923:+	36.7	40.3	34.4	39.6	42.3	0	0	0
1:24979386:24980829:+	44.0	77.7	82.0	62.3	28.0	0	0	0
1:25029594:25030628:+	12.7	5.5	5.0	3.4	5.9	2.1	1.2	0.3
1:25034624:25036097:+	1.6	1.0	0.8	0.6	0.7	0.3	0.2	0
1:25062082:25066072:+	158.6	134.3	108.9	90.3	102.3	62.4	24.4	8.9
1:25277822:25279060:+	10.4	14.6	12.4	12.4	5.0	9.9	0	0
1:25281050:25282123:+	1160.2	428.2	455.0	342.9	247.7	205.5	89.4	29.7
1:25307252:25310535:+	791.8	461.4	474.8	365.0	263.9	236.2	98.4	9.3
1:25373736:25373761:+	1.4	0	0	0	0	0	0	0
1:25440338:25440366:+	0.5	0.4	0.3	0.2	0.3	0.1	0	0
1:25546688:25549061:+	11.0	13.4	6.6	7.1	16.7	0	4.8	0
1:25639997:25641219:+	17.1	13.4	0	0	21.5	0	0	0
1:25649236:25650519:+	57.8	37.0	30.4	22.1	39.6	14.0	11.0	4.7
1:25698344:25699736:+	7.6	2.9	2.7	2.2	4.6	1.9	1.0	0.3
1:25701986:25707273:+	6.1	2.5	1.7	1.3	3.3	1.2	0.4	0.2
1:25748183:25751415:+	3.4	0.8	0	0.5	2.5	1.0	0	0
1:25759043:25759415:+	0.9	0.5	0.5	0.4	0.6	0.2	0	0
1:25760481:25761479:+	2.3	2.9	0	0	1.1	0	0	0
1:25785385:25786216:+	0.2	0	0	0	0	0	0	0
1:25794450:25800158:+	15.9	6.5	5.7	4.4	7.2	3.1	1.5	0.6
1:25805943:25807689:+	26.7	19.2	10.2	9.3	29.2	9.1	0	0
1:25824434:25825714:+	46.7	33.6	27.0	20.1	37.1	13.0	9.7	4.4
1:25874683:25876075:+	7.6	2.9	2.7	2.2	4.6	1.9	1.0	0.3
1:25878336:25878918:+	0.2	0	0	0	0.2	0	0	0
1:25880505:25883620:+	5.7	2.5	1.7	1.3	3.2	1.1	0.5	0.2
1:25917872:25921180:+	1.3	0.2	0	0	0.2	0	0	0
1:25925065:25925434:+	0.9	0.5	0.5	0.4	0.6	0.2	0	0
1:25926491:25927490:+	2.3	2.9	0	0	1.1	0	0	0
1:25960483:25961903:+	12.1	5.4	4.8	3.3	5.6	2.0	1.2	0.3
1:25963379:25963964:+	0.2	0	0	0	0	0	0	0
1:25965483:25971059:+	25.6	10.2	7.5	6.1	11.0	6.3	3.2	1.2
1:26020711:26025849:+	6.6	1.8	1.7	1.4	2.1	1.0	0.3	0
1:26141050:26141078:+	0.5	0.4	0.3	0.2	0.3	0.1	0	0
1:26168287:26168454:+	0.5	0.4	0.3	0.2	0.3	0.1	0	0
1:26169857:26174872:+	11.8	3.8	3.4	2.5	5.7	2.8	1.0	0.2
1:26243107:26248429:+	14.6	5.4	4.8	3.7	5.7	2.6	1.2	0.5
1:26327145:26327173:+	0.5	0.4	0.3	0.2	0.3	0.1	0	0
1:26364390:26364533:+	0.5	0.4	0.3	0.2	0.3	0.1	0	0
1:26366862:26367019:+	0.5	0.4	0.3	0.2	0.3	0.1	0	0
1:26479945:26485121:+	40.7	17.9	13.4	10.7	15.9	8.0	5.2	1.9
1:26527331:26527359:+	0.5	0.4	0.3	0.2	0.3	0.1	0	0
1:26533377:26533405:+	0.5	0.4	0.3	0.2	0.3	0.1	0	0
1:26621623:26623910:+	3.2	2.4	1.9	1.6	1.9	1.0	0	0
1:26977724:26977782:+	2.6	4.6	3.1	3.7	3.7	1.9	0	0
1:27080333:27080505:+	0.5	0.4	0.3	0.2	0.3	0.1	0	0
1:27187883:27188515:+	0.5	0.4	0.3	0.2	0.3	0.1	0	0
1:27259932:27261054:+	2.6	2.4	1.9	1.2	1.6	0.8	0	0
1:27349115:27350944:+	3.1	0	1.4	0	0	0	0	0
1:27392154:27392319:+	0.5	0.4	0.3	0.2	0.3	0.1	0	0
1:27410413:27412278:+	2.7	1.0	0.8	0.4	0.9	0.2	0	0
1:27413638:27413740:+	0.5	0.2	0.1	0.1	0.2	0.1	0	0
1:27543968:27544925:+	4.7	1.7	1.2	0.9	1.5	0.9	0	0
1:27582252:27582551:+	0.5	0.4	0.3	0.2	0.3	0.1	0	0
1:27639174:27639202:+	0.5	0.4	0.3	0.2	0.3	0.1	0	0
1:27668690:27669516:+	8.4	11.1	8.1	6.9	11.4	0	2.4	0
1:27670704:27670735:+	0	3.0	2.0	0	4.6	0	0	0
1:27785658:27785964:+	2.5	2.3	1.8	1.2	1.5	0	0	0
1:27854865:27854893:+	0.5	0.4	0.3	0.2	0.3	0.1	0	0
1:27878426:27883684:+	15.4	5.9	5.2	4.1	6.2	2.8	1.3	0.5
1:27890396:27890424:+	0.5	0.4	0.3	0.2	0.3	0.1	0	0
1:27943428:27943456:+	0.5	0.4	0.3	0.2	0.3	0.1	0	0
1:28135859:28135971:+	205.3	148.1	208.7	167.8	112.0	0	0	0
1:28137162:28137286:+	0	157.7	141.0	121.1	155.9	0	0	0
1:28297333:28301640:+	9.8	3.5	3.1	2.1	3.4	1.3	0.7	0.3
1:28328273:28333461:+	597.9	495.0	419.9	322.6	350.5	239.3	99.4	44.6
1:28348808:28354680:+	21.1	9.0	8.0	6.5	10.3	3.9	2.3	1.0
1:28470124:28470152:+	0.5	0.4	0.3	0.2	0.3	0.1	0	0
1:28594594:28599734:+	12.1	4.2	3.9	3.0	4.5	2.0	1.0	0.4
1:28622887:28627714:+	14.6	5.5	4.9	3.9	5.9	2.6	1.2	0.5
1:28654356:28655533:+	0.1	0	0	0	0	0	0	0
1:28657771:28659587:+	0.5	0.2	0.1	0.1	0.3	0	0	0
1:28671840:28671868:+	0.5	0.4	0.3	0.2	0.3	0.1	0	0
1:28696075:28697280:+	0.1	0	0	0	0	0	0	0
1:28738038:28740228:+	0	1.6	1.3	1.0	0.9	0	0	0
1:28828082:28832077:+	50.7	36.2	26.8	21.1	48.1	23.7	7.8	4.5
1:28888993:28889040:+	0.2	0.2	0	0	0	0	0	0
1:28925416:28926342:+	199.9	201.4	155.5	114.1	84.1	75.4	20.7	7.1
1:28928662:28929846:+	185.8	194.2	145.0	107.4	87.8	69.1	18.5	6.9
1:28951656:28952429:+	0	0	0	0	0	0.1	0.1	0.1
1:29096490:29098158:+	0.2	0.2	0	0	0	0	0	0
1:29427192:29427220:+	0.5	0.4	0.3	0.2	0.3	0.1	0	0
1:29496193:29496516:+	0.5	0.4	0.3	0.2	0.3	0.1	0	0
1:29531712:29537023:+	15.0	5.6	5.0	3.9	6.0	2.7	1.2	0.5
1:29542295:29548322:+	21.2	9.0	8.0	6.5	10.3	4.0	2.3	1.0
1:29550883:29556202:+	13.0	4.8	4.3	3.3	5.1	2.2	1.0	0.4
1:29608351:29608379:+	0.5	0.4	0.3	0.2	0.3	0.1	0	0
1:29610642:29610949:+	2.5	2.3	1.8	1.2	1.5	0	0	0
1:29736281:29736411:+	0	0	0	0	0.1	0	0	0
1:29742008:29742380:+	0.9	0.5	0.5	0.4	0.6	0.2	0	0
1:29745116:29747741:+	14.7	18.4	12.4	9.5	12.0	7.2	4.2	0
1:29749601:29749904:+	0.4	0.5	0	0.4	0.2	0	0	0
1:29840742:29840770:+	0.5	0.4	0.3	0.2	0.3	0.1	0	0
1:29882133:29887943:+	15.1	6.4	5.6	4.3	7.2	3.1	1.4	0.6
1:29940514:29940542:+	0.5	0.4	0.3	0.2	0.3	0.1	0	0
1:29944884:29947349:+	4.0	1.8	1.6	1.1	2.0	0.9	0.4	0.2
1:29986938:29989028:+	44.6	26.1	17.0	22.2	25.4	15.4	0	0
1:30122311:30122664:+	5.7	0	0	0	0	0	0	0
1:30126647:30127647:+	10.7	5.1	5.2	0	0	0	0	0
1:30131947:30135535:+	15.9	6.4	4.5	3.7	6.2	3.9	1.5	0.7
1:30154602:30154630:+	0.5	0.4	0.3	0.2	0.3	0.1	0	0
1:30164572:30169816:+	30.5	10.9	8.3	6.2	13.2	6.7	3.1	1.3
1:30174126:30174154:+	0.5	0.4	0.3	0.2	0.3	0.1	0	0
1:30228714:30228869:+	0.5	0.4	0.3	0.2	0.3	0.1	0	0
1:30279489:30281071:+	164.9	115.6	99.6	74.9	99.3	50.7	16.7	6.8
1:30337922:30341676:+	46.4	32.0	31.8	20.0	17.8	12.6	0	0
1:30342888:30343577:+	0.4	0	0	0	0.2	0	0	0
1:30394708:30398372:+	158.2	134.3	108.7	90.5	102.3	62.4	24.3	8.9
1:30609086:30612307:+	15.1	5.1	4.7	3.6	5.3	2.4	1.1	0.5
1:30638730:30639314:+	0	2.4	0	2.5	0	0	0	0
1:30642253:30643769:+	0.6	0.4	0.2	0.2	0.4	0.2	0.1	0
1:30646719:30650855:+	14.1	5.1	4.6	3.6	5.5	2.5	1.1	0.5
1:30664001:30664182:+	0.5	0.4	0.3	0.2	0.3	0.1	0	0
1:30682535:30682875:+	12.5	6.8	6.6	4.3	6.9	5.3	0	0
1:30714970:30718115:+	7.1	3.3	2.7	2.5	3.0	1.1	0	0
1:30719210:30719382:+	0.1	0	0	0	0	0	0	0
1:30727487:30730840:+	10.0	5.0	4.5	3.1	4.2	1.5	0.8	0
1:30755654:30756102:+	224.2	201.7	165.0	125.7	93.1	73.4	28.2	9.7
1:30770474:30771724:+	61.6	98.3	87.4	64.7	39.8	18.6	20.3	0
1:30817931:30819011:+	1.0	0.4	0.4	0.4	0.7	0.3	0	0
1:30857162:30857534:+	0.8	0.5	0.5	0.4	0.6	0.2	0	0
1:30918755:30921802:+	34.5	31.7	27.0	20.8	18.8	11.1	6.4	1.3
1:30922935:30923388:+	30.0	0	0	0	0	0	0	0
1:30924873:30926982:+	338.8	192.3	159.0	112.6	0	0	0	0
1:30949304:30950887:+	0.1	0	0	0	0	0	0	0
1:30954012:30956001:+	5.4	1.1	1.4	1.0	1.9	0.7	0.2	0
1:30967449:30969365:+	4.4	6.9	0	0	5.6	0	0	0
1:30994678:30999477:+	352.9	296.1	205.0	165.5	218.0	74.6	41.1	17.1
1:31091613:31092239:+	0	0	0	0	0.1	0.1	0.1	0.1
1:31159041:31159403:+	0.6	0.3	0	0.1	0	0	0	0
1:31217802:31217849:+	0.2	0.2	0	0	0	0	0	0
1:31243407:31244125:+	4.9	8.7	4.8	4.4	3.2	2.6	0.9	0
1:31247958:31247985:+	0	4.3	0	0	0	0	0	0
1:31302257:31305095:+	6.3	6.4	4.4	3.6	3.8	2.0	0	0
1:31343219:31344240:+	0.4	0	0	0	0.2	0	0	0
1:31352220:31352253:+	0.9	0.4	0	0	0.7	0	0	0
1:31353397:31356139:+	1.3	0.5	0.4	0.3	0.6	0.2	0	0
1:31357750:31360393:+	5.2	2.7	2.3	1.8	3.3	1.4	0.6	0.2
1:31367896:31370476:+	64.3	21.5	24.9	21.4	14.2	11.0	8.5	0.2
1:31443676:31443799:+	1.6	0.8	0.6	0.6	0.8	0.4	0.2	0.1
1:31481652:31486874:+	511.9	427.8	345.5	274.4	293.0	195.3	83.3	39.6
1:31495671:31497846:+	121.7	39.9	35.6	23.4	23.1	15.8	4.5	5.1
1:31515035:31515421:+	0.8	0.7	0.6	0	0	0	0	0
1:31532956:31535122:+	0.5	0.4	0.2	0.2	0.5	0.2	0	0
1:31550366:31552454:+	43.0	16.3	17.1	12.7	21.1	6.2	0	0
1:31663173:31664088:+	2.4	0	0	0	0	0	0	0
1:31676263:31681486:+	19.2	8.6	7.7	6.1	9.9	3.6	2.2	0.8
1:31705451:31705677:+	1.4	1.8	0	1.0	0	0	0	0
1:31971280:31972297:+	52.8	59.4	51.1	40.4	69.6	53.1	9.4	0
1:32110743:32111379:+	0.2	0	0	0	0.1	0	0	0
1:32112676:32113983:+	2.9	1.3	1.0	0.9	1.4	0.7	0.2	0.1
1:32117524:32118825:+	3.8	2.7	0	1.5	2.1	0	0	0
1:32151018:32152384:+	16.0	7.1	5.0	4.0	7.0	4.3	1.7	0.8
1:32154587:32156603:+	1.3	0.8	0.6	0.6	1.3	0.4	0.2	0
1:32165020:32165048:+	0.5	0.4	0.3	0.2	0.3	0.1	0	0
1:32203244:32205503:+	2.4	0.3	0	0.1	1.2	0.1	0	0
1:32208463:32213431:+	51.3	20.7	15.7	12.3	21.2	10.0	6.3	2.4
1:32240812:32241467:+	73.1	52.2	60.2	36.4	59.9	0	0	0
1:32250901:32252612:+	4.7	4.7	5.2	3.0	0.9	0.4	0	0
1:32267852:32267881:+	1.8	3.1	3.0	2.1	1.3	1.3	0.3	0
1:32269766:32269842:+	0	4.7	0	0	0	0	0	0
1:32298045:32299756:+	4.7	4.7	5.2	3.0	0.9	0.4	0	0
1:32315026:32315055:+	1.8	3.1	3.0	2.1	1.3	1.3	0.3	0
1:32316892:32316968:+	0	4.7	0	0	0	0	0	0
1:32324878:32326470:+	6.9	0	0	0	15.0	0	0	0
1:32328451:32329089:+	21.2	0	0	0	0	0	0	0
1:32371098:32375909:+	146.6	122.7	92.4	80.8	89.1	58.7	21.9	0
1:32401938:32403270:+	27.1	21.7	20.0	15.4	17.7	0	0	0
1:32405859:32407109:+	73.6	108.9	99.5	73.5	44.2	21.3	24.2	6.9
1:32432628:32434420:+	6.4	8.3	0	2.7	7.7	0	0	0
1:32482915:32483648:+	0.7	0	0	0	0.4	0	0	0
1:32580164:32580192:+	0.5	0.4	0.3	0.2	0.3	0.1	0	0
1:32702036:32702064:+	0.5	0.4	0.3	0.2	0.3	0.1	0	0
1:32769728:32772270:+	4.5	2.0	1.6	1.3	2.1	0.8	0.7	0
1:32835535:32838810:+	2.1	1.0	0.7	0.6	1.0	0.6	0.2	0.1
1:32874823:32875483:+	5.3	1.9	1.4	1.1	1.8	1.1	0.4	0.2
1:32955603:32956263:+	5.3	1.9	1.4	1.1	1.8	1.1	0.4	0.2
1:33062691:33063559:+	63.9	46.9	44.6	25.3	47.1	23.1	0	0
1:33141648:33143463:+	1.5	0.5	0.4	0.4	0.6	0.3	0.1	0
1:33150138:33151923:+	50.4	32.4	26.0	23.2	21.7	16.1	0	0
1:33252369:33253690:+	0.5	0.2	0	0	0.3	0.1	0	0
1:33276609:33276639:+	1.8	0.9	0.7	0.5	0.7	0.5	0	0
1:33296047:33297610:+	0.5	0.2	0.1	0	0.3	0.1	0	0
1:33368170:33368544:+	0.8	0.5	0.5	0.4	0.6	0.2	0	0
1:33395354:33395382:+	0.5	0.4	0.3	0.2	0.3	0.1	0	0
1:33403844:33405071:+	329.6	120.0	133.3	94.5	227.5	79.3	0	0
1:33410841:33412013:+	8.5	9.2	7.0	5.9	5.3	2.3	0	0
1:33442797:33446645:+	0.9	0.3	0.4	0.2	0.3	0.2	0	0
1:33562707:33562735:+	0.5	0.4	0.3	0.2	0.3	0.1	0	0
1:33578902:33578927:+	1.4	0	0	0	0	0	0	0
1:33624751:33624776:+	1.4	0	0	0	0	0	0	0
1:33678068:33678096:+	0.5	0.4	0.3	0.2	0.3	0.1	0	0
1:33949719:33950016:+	0.5	0.4	0.3	0.2	0.3	0.1	0	0
1:34070646:34075792:+	16.0	6.1	5.4	4.2	6.5	2.9	1.3	0.6
1:34293058:34295786:+	14.3	5.1	4.6	3.5	5.2	2.5	1.1	0.5
1:34300750:34303624:+	1.3	0.7	0.5	0.5	0.9	0.4	0.1	0
1:34310790:34311072:+	0.3	0.1	0	0.1	0.1	0.1	0	0
1:34316424:34316452:+	0.5	0.4	0.3	0.2	0.3	0.1	0	0
1:34364206:34364335:+	0	0	0	0.9	0	0	0	0
1:34612704:34613024:+	0.5	0.4	0.3	0.2	0.3	0.1	0	0
1:34813619:34814104:+	7.5	5.4	4.1	3.0	3.2	1.8	0.9	0
1:34895512:34895540:+	0.5	0.4	0.3	0.2	0.3	0.1	0	0
1:34906712:34906884:+	0.5	0.4	0.3	0.2	0.3	0.1	0	0
1:35103948:35103976:+	0.5	0.4	0.3	0.2	0.3	0.1	0	0
1:35174894:35177102:+	9.1	7.3	6.2	6.9	9.2	4.8	0	0
1:35244935:35250919:+	12.7	4.6	4.0	3.1	6.6	3.0	1.4	0.6
1:35417270:35417409:+	0.5	0.4	0.3	0.2	0.3	0.1	0	0
1:35514755:35520652:+	36.6	13.1	9.9	7.6	16.0	8.1	3.7	1.5
1:35545258:35545302:+	4.1	5.4	4.9	3.4	2.8	2.1	0.6	0.2
1:35548552:35551661:+	32.6	27.3	20.4	15.6	26.1	12.9	4.2	0
1:35591107:35597132:+	12.9	4.7	4.0	3.1	6.7	3.1	1.4	0.6
1:35712520:35713911:+	4.5	4.0	2.2	2.1	2.1	1.7	0.8	0.4
1:35716533:35718118:+	8.9	8.1	5.9	4.8	4.8	2.1	0	0.8
1:35771405:35774940:+	5.5	1.9	1.8	1.4	2.5	1.0	0.5	0.2
1:36162778:36162806:+	0.5	0.4	0.3	0.2	0.3	0.1	0	0
1:36182497:36182680:+	0.5	0.4	0.3	0.2	0.3	0.1	0	0
1:36328997:36329031:+	0	0	0	0	7.0	0	0	0
1:36407919:36407952:+	0	0	0	0	1.6	2.3	0	0
1:36440267:36440375:+	0.5	0.4	0.3	0.2	0.3	0.1	0	0
1:36509310:36509338:+	0.5	0.4	0.3	0.2	0.3	0.1	0	0
1:36515505:36515665:+	5.1	4.0	3.1	2.9	2.8	0	0	0
1:36705021:36708532:+	112.8	70.8	59.8	51.0	75.7	41.2	17.4	6.0
1:36829000:36834328:+	14.4	5.4	4.8	3.8	5.9	2.6	1.2	0.5
1:36946144:36946315:+	0.5	0.4	0.3	0.2	0.3	0.1	0	0
1:36987878:36992718:+	101.0	65.5	79.7	53.3	27.0	35.3	0	0
1:37044768:37044904:+	0	0	0	0	0.1	0.1	0.1	0.1
1:37140400:37140426:+	0	0.2	0	0	0.3	0	0	0
1:37321176:37322521:+	0	0.1	0	0	0	0	0	0
1:37327159:37327187:+	0.5	0.4	0.3	0.2	0.3	0.1	0	0
1:37439965:37441970:+	8.1	5.5	4.4	3.6	4.6	3.5	1.3	0.5
1:37443090:37443117:+	17.2	8.5	9.7	7.3	8.8	4.7	0	0
1:37591496:37591522:+	0	0.2	0	0	0.3	0	0	0
1:37680444:37680472:+	0.5	0.4	0.3	0.2	0.3	0.1	0	0
1:37902685:37902713:+	0.5	0.4	0.3	0.2	0.3	0.1	0	0
1:37909687:37911308:+	8.7	6.9	6.0	6.7	8.9	4.7	0	0
1:38077174:38077202:+	0.5	0.4	0.3	0.2	0.3	0.1	0	0
1:38326435:38326799:+	1.4	1.0	0	0	0	0	0	0
1:38342276:38342875:+	56.9	50.2	32.4	25.9	26.9	19.4	13.0	4.2
1:38463455:38463483:+	0.5	0.4	0.3	0.2	0.3	0.1	0	0
1:38609404:38609465:+	335.4	193.6	139.8	101.9	140.0	80.0	42.5	18.8
1:38991529:38992208:+	1.0	0.8	0.6	0.5	0.6	0.3	0	0
1:39029382:39029567:+	0.5	0.4	0.3	0.2	0.3	0.1	0	0
1:39132423:39132595:+	0.5	0.4	0.3	0.2	0.3	0.1	0	0
1:39185376:39185404:+	0.5	0.4	0.3	0.2	0.3	0.1	0	0
1:39210932:39212028:+	8.2	3.4	0	2.4	3.4	1.9	0	0
1:39476706:39476734:+	0.5	0.4	0.3	0.2	0.3	0.1	0	0
1:39746586:39746611:+	1.4	0	0	0	0	0	0	0
1:39854184:39854212:+	0.5	0.4	0.3	0.2	0.3	0.1	0	0
1:40265796:40265978:+	0.5	0.4	0.3	0.3	0.4	0.2	0.1	0
1:40270756:40270937:+	0.5	0.4	0.3	0.2	0.3	0.1	0	0
1:40276876:40277109:+	6.8	5.2	5.3	4.3	4.1	3.1	0	0
1:40315616:40316011:+	0	2.8	2.7	0	0	1.5	0	0
1:40318086:40318113:+	0.8	0.3	0.3	0	0	0	0.1	0
1:40322528:40323844:+	1.8	1.1	0.9	0.6	0.8	0.4	0.2	0
1:40392947:40393118:+	0.5	0.4	0.3	0.2	0.3	0.1	0	0
1:40425069:40430990:+	8.7	3.8	3.3	2.7	4.7	2.1	0.9	0.4
1:40785413:40786022:+	4.6	2.5	2.2	1.9	2.6	0	0	0
1:40796081:40796690:+	4.6	2.5	2.2	1.9	2.6	0	0	0
1:40828729:40829091:+	0.3	0.2	0	0.1	0	0	0	0
1:40878120:40879885:+	8.7	7.0	6.0	6.7	9.0	4.7	0	0
1:40948513:40950365:+	13.6	11.8	9.2	9.2	17.1	7.0	1.3	0
1:40999692:40999982:+	2.5	2.3	1.8	1.2	1.5	0	0	0
1:41057166:41058482:+	1.8	1.1	0.9	0.6	0.8	0.4	0.2	0
1:41066709:41066896:+	0.5	0.4	0.3	0.2	0.3	0.1	0	0
1:41071096:41071124:+	0.5	0.4	0.3	0.2	0.3	0.1	0	0
1:41096647:41096675:+	0.5	0.4	0.3	0.2	0.3	0.1	0	0
1:41184883:41190887:+	15.5	6.1	5.5	4.1	6.8	3.1	1.4	0.6
1:41196934:41199272:+	6.5	7.6	4.6	0	3.5	0	0	0
1:41202689:41203092:+	15.4	7.1	9.5	6.4	0	0	0	0
1:41463816:41463974:+	0.5	0.4	0.3	0.2	0.3	0.1	0	0
1:41592549:41593530:+	106.1	81.7	62.7	48.8	51.6	37.8	19.9	6.2
1:41594871:41595409:+	62.9	57.3	38.4	30.3	32.5	22.5	14.3	4.3
1:41675189:41675226:+	1.9	0	0	0	0	0	0	0
1:41757652:41758017:+	0.3	0.2	0	0.1	0	0	0	0
1:41761392:41762708:+	1.8	1.1	0.9	0.6	0.8	0.4	0.2	0
1:42029761:42029789:+	0.5	0.4	0.3	0.2	0.3	0.1	0	0
1:42145691:42145811:+	0	0	0	0	0	0.1	0.1	0.1
1:42305426:42306284:+	0	0	0	0	0	0.1	0.1	0.1
1:42345089:42350385:+	16.0	6.1	5.3	4.2	6.5	2.9	1.3	0.6
1:42375145:42379419:+	49.0	20.1	15.2	11.9	20.3	9.5	6.1	2.3
1:42392983:42398194:+	46.7	19.4	14.8	11.6	19.5	9.2	6.0	2.3
1:42445374:42446527:+	147.5	163.4	115.9	91.9	73.4	57.8	18.6	7.8
1:42447677:42448946:+	152.6	164.4	117.7	93.9	80.6	59.7	18.9	7.8
1:42506612:42506980:+	2.5	2.3	1.8	1.2	1.5	0	0	0
1:42634385:42634669:+	2.5	2.4	2.0	0	1.6	0	0	0
1:42710398:42715558:+	110.8	78.2	61.6	47.7	71.5	52.0	15.5	5.9
1:42768285:42768467:+	0.5	0.4	0.3	0.2	0.3	0.1	0	0
1:42825505:42825533:+	0.5	0.4	0.3	0.2	0.3	0.1	0	0
1:42843324:42843352:+	0.5	0.4	0.3	0.2	0.3	0.1	0	0
1:42979145:42979170:+	1.4	0	0	0	0	0	0	0
1:43103629:43104536:+	10.5	10.0	10.3	0	0	0	0	0
1:43151313:43151338:+	0	0	6.2	4.5	6.3	0	0	0
1:43163198:43164371:+	8.9	6.5	6.1	4.9	4.3	5.9	0	0
1:43165694:43167193:+	160.6	74.2	95.0	73.9	53.2	67.9	11.1	6.1
1:43180401:43180444:+	0.5	0.4	0.3	0.2	0.3	0.1	0	0
1:43425634:43426574:+	0	23.0	0	0	13.7	0	0	0
1:43532836:43532864:+	0.5	0.4	0.3	0.2	0.3	0.1	0	0
1:43739536:43739564:+	0.5	0.4	0.3	0.2	0.3	0.1	0	0
1:43747988:43748016:+	0.5	0.4	0.3	0.2	0.3	0.1	0	0
1:43897618:43897646:+	0.5	0.4	0.3	0.2	0.3	0.1	0	0
1:44101095:44101645:+	111.0	62.5	50.1	43.7	77.6	36.3	0	0
1:44200385:44200413:+	0.5	0.4	0.3	0.2	0.3	0.1	0	0
1:44366722:44367050:+	0	0	0	0	0	0.1	0	0
1:44471177:44471480:+	2.5	0	1.8	0	1.5	0	0	0
1:44526133:44526321:+	5.6	4.1	3.2	2.5	0	2.1	0	0
1:44695034:44696642:+	1.5	1.8	1.0	0	1.1	0	0	0
1:44751126:44751856:+	6.1	3.5	3.3	3.0	2.3	1.7	0	0
1:44757481:44757654:+	0.5	0.4	0.3	0.2	0.3	0.1	0	0
1:44898570:44898753:+	0.5	0.4	0.3	0.2	0.3	0.1	0	0
1:45039640:45039823:+	0.5	0.4	0.3	0.2	0.3	0.1	0	0
1:45418043:45418090:+	0.2	0.2	0	0	0	0	0	0
1:45453660:45454375:+	10.5	8.8	0	0	5.1	0	0	0
1:45465409:45470727:+	15.0	5.7	5.0	3.9	6.0	2.7	1.2	0.5
1:45488243:45488861:+	0	0	0	0	0.1	0.1	0.1	0.1
1:45525407:45525877:+	0	0	0	0	0	0.1	0.1	0.1
1:45555992:45556029:+	1.9	0	0	0	0	0	0	0
1:45612482:45612510:+	0.5	0.4	0.3	0.2	0.3	0.1	0	0
1:45740531:45741311:+	0.1	0	0	0	0.1	0.1	0.1	0.1
1:45759208:45759236:+	0.5	0.4	0.3	0.2	0.3	0.1	0	0
1:45788129:45788811:+	1.0	0.8	0.6	0.5	0.6	0.3	0	0
1:45827421:45827696:+	2.5	0	1.8	0	0	0	0	0
1:45877290:45881046:+	54.9	20.8	18.7	13.5	0	20.0	0	0
1:45990831:45991530:+	0.1	0.2	0	0	0	0	0	0
1:46070984:46071852:+	0.2	0	0	0	0	0	0	0
1:46129847:46130729:+	0	0	0	0	0.1	0.1	0.1	0.1
1:46192931:46192959:+	0.5	0.4	0.3	0.2	0.3	0.1	0	0
1:46392421:46394507:+	0.1	0	0	0	0	0	0	0
1:46435583:46435620:+	1.9	0	0	0	0	0	0	0
1:46565811:46565994:+	0.5	0.4	0.3	0.2	0.3	0.1	0	0
1:46809137:46809174:+	1.9	0	0	0	0	0	0	0
1:46830884:46831012:+	0	0	0	0	0	0.1	0.1	0.1
1:46896945:46902961:+	12.8	4.7	4.0	3.1	6.7	3.1	1.4	0.6
1:46972066:46973347:+	1.1	1.1	0.7	0.6	1.0	0	0	0
1:47065394:47066454:+	8.5	12.7	7.6	7.7	8.3	4.5	2.4	0
1:47096752:47097015:+	2.5	2.3	1.8	1.2	1.5	0	0	0
1:47268363:47268818:+	79.5	65.6	53.6	44.0	48.2	35.3	10.9	4.2
1:47326971:47327151:+	0.5	0.4	0.3	0.2	0.3	0.1	0	0
1:47337044:47338701:+	3.4	3.3	1.8	1.5	1.6	1.6	0.7	0
1:47340945:47341415:+	5.5	5.8	3.9	3.3	3.5	1.4	0	0
1:47363880:47363987:+	48.5	0	0	0	0	0	0	0
1:47404218:47404246:+	0.5	0.4	0.3	0.2	0.3	0.1	0	0
1:47468454:47470767:+	2.1	0.7	0.6	0.6	1.1	0.5	0.2	0
1:47532111:47532811:+	0	0	0	0	0.1	0.1	0.1	0.1
1:47700696:47701374:+	0	0	0	0	0.1	0.1	0.1	0.1
1:47727427:47728078:+	0.4	0.2	0.1	0.1	0	0	0	0
1:47834665:47835373:+	0.1	0.1	0.1	0	0.1	0	0	0
1:47841352:47841881:+	0.4	0	0	0	0	0	0	0
1:48306916:48307413:+	0.2	0	0	0	0.1	0	0	0
1:48375988:48376762:+	0	0	0	0	0.1	0	0	0
1:48428115:48429426:+	0	0	0	0	0.2	0	0	0
1:48769391:48769543:+	0	0	0	0	0	0.1	0.1	0.1
1:48891745:48893708:+	499.0	0	0	0	0	335.0	0	0
1:48907155:48907198:+	12.8	21.6	14.7	13.1	14.2	3.8	0	0
1:48908397:48908783:+	1.2	1.8	0.9	0.8	1.1	0	0	0
1:48910728:48910928:+	6.4	8.8	4.8	5.0	6.9	3.8	2.1	0
1:49249503:49249738:+	1.6	1.1	0.6	0	0.7	0	0	0
1:49333903:49334892:+	2.6	2.3	1.9	1.2	1.5	0	0	0
1:49658646:49658953:+	0.5	0.4	0.3	0.2	0.3	0.1	0	0
1:49710154:49710182:+	0.5	0.4	0.3	0.2	0.3	0.1	0	0
1:49985143:49985525:+	0	0	0	0	0.1	0.1	0.1	0.1
1:50287115:50287143:+	0.5	0.4	0.3	0.2	0.3	0.1	0	0
1:50464490:50464671:+	0.5	0.4	0.3	0.2	0.3	0.1	0	0
1:50505042:50505070:+	0.5	0.4	0.3	0.2	0.3	0.1	0	0
1:50528711:50528739:+	0.5	0.4	0.3	0.2	0.3	0.1	0	0
1:50544141:50544792:+	26.7	16.3	11.1	9.0	20.1	7.5	4.6	2.0
1:50717209:50717495:+	0.9	0	0	0	0	0	0	0
1:50918256:50919246:+	0.1	0.1	0.1	0.1	0.1	0.2	0.1	0.2
1:51036819:51037765:+	2.5	2.3	1.8	1.2	1.5	0	0	0
1:51104106:51110350:+	53.9	21.8	16.6	12.9	22.6	10.5	6.6	2.5
1:51113837:51115107:+	1.7	1.2	0.9	0.7	1.2	0.5	0	0
1:51154195:51154363:+	0	0	0	0	0.1	0.1	0.1	0.1
1:51176820:51177024:+	1.0	0.8	0.6	0.5	0.6	0.3	0	0
1:51312801:51315084:+	0.9	0.3	0.3	0.3	0.3	0	0	0
1:51318165:51320660:+	1.8	0.6	0.6	0.5	0.7	0.3	0.1	0
1:51335577:51338517:+	152.7	99.9	75.5	71.4	99.0	59.3	21.5	9.9
1:51354158:51354450:+	0.7	0.5	0.4	0	0.6	0.3	0	0
1:51421537:51426124:+	73.2	45.3	42.1	31.2	60.8	29.8	8.1	2.2
1:51427344:51428167:+	7.5	7.2	4.1	4.5	7.2	3.5	1.7	0.5
1:51454069:51454594:+	0	0.1	0	0	0	0	0	0
1:51511414:51511585:+	0.5	0.4	0.3	0.2	0.3	0.1	0	0
1:51568199:51568370:+	0.5	0.4	0.3	0.2	0.3	0.1	0	0
1:51590613:51590784:+	0.5	0.4	0.3	0.2	0.3	0.1	0	0
1:51605066:51605231:+	0.5	0.4	0.3	0.2	0.3	0.1	0	0
1:51731379:51731405:+	0	0.2	0	0	0.3	0	0	0
1:51767494:51767522:+	0.5	0.4	0.3	0.2	0.3	0.1	0	0
1:51777034:51777275:+	1.4	0.8	0.7	0.6	1.4	0.4	0	0
1:52072546:52072574:+	0.5	0.4	0.3	0.2	0.3	0.1	0	0
1:52100792:52101151:+	0	1.4	1.2	0	0	0	0	0
1:52210341:52210613:+	0.5	0	0	0	0	0	0	0
1:52245648:52246642:+	1.8	1.1	0.9	0.6	0.8	0.4	0.2	0
1:52329672:52329698:+	0	0.2	0	0	0.3	0	0	0
1:52457009:52457468:+	0	0	0	0	5.6	0	0	0
1:52462891:52463524:+	0.4	0	0	0	0.3	0	0	0
1:52472206:52472234:+	0.5	0.4	0.3	0.2	0.3	0.1	0	0
1:52520404:52520502:+	4.4	3.8	0	0	4.5	0	0	0
1:52612962:52613586:+	0	0.3	0	0	0	0	0	0
1:52640762:52640788:+	25.7	15.3	10.5	8.4	19.1	7.1	0	0
1:52695575:52696350:+	5.0	3.4	0	3.2	3.9	0	0	0
1:52697560:52697902:+	9.8	0	0	0	6.0	0	0	0
1:52740562:52741393:+	0	0	0	0	0	0.1	0.1	0.1
1:52892813:52892841:+	0.5	0.4	0.3	0.2	0.3	0.1	0	0
1:52927081:52927303:+	0.5	0.4	0.3	0.2	0.3	0.2	0	0
1:53194646:53194674:+	0.5	0.4	0.3	0.2	0.3	0.1	0	0
1:53232106:53232774:+	0	0	0	0	0.1	0.1	0.1	0.1
1:53346625:53348393:+	26.0	23.5	20.2	21.2	18.7	11.1	2.6	0
1:53355442:53357196:+	26.0	23.5	20.2	21.2	18.7	11.1	2.6	0
1:53386164:53387651:+	17.9	18.9	17.0	16.2	12.5	8.0	2.5	0
1:53396972:53398776:+	25.2	22.6	19.6	20.7	17.9	10.5	0	0
1:53403909:53407123:+	26.0	23.6	20.2	21.2	18.7	11.1	2.6	0
1:53416183:53417991:+	26.4	23.8	20.3	21.4	19.0	11.3	2.6	0
1:53427444:53429197:+	26.0	23.5	20.2	21.2	18.7	11.1	2.6	0
1:53444824:53448917:+	25.0	22.9	19.6	20.7	18.0	10.8	3.4	0
1:53470034:53470318:+	7.1	4.0	2.6	4.5	5.4	2.8	0	0
1:53476145:53477909:+	26.0	23.5	20.2	21.2	18.7	11.1	2.6	0
1:53487044:53489097:+	26.0	23.5	20.2	21.2	18.7	11.1	2.6	0
1:53515638:53517403:+	26.0	23.5	20.2	21.2	18.7	11.1	2.6	0
1:53526710:53528475:+	26.0	23.5	20.2	21.2	18.7	11.1	2.6	0
1:53533608:53535348:+	7.1	4.1	2.6	4.5	5.4	2.8	0	0
1:53539493:53540688:+	27.2	28.9	25.5	24.2	16.4	16.0	6.0	2.4
1:53546645:53549001:+	40.2	44.5	40.6	36.9	24.2	21.9	2.6	0
1:53558693:53560464:+	26.0	23.5	20.2	21.2	18.7	11.1	2.6	0
1:53569184:53571753:+	24.9	22.8	19.5	20.6	17.8	10.7	2.5	0
1:53589228:53590761:+	17.9	18.9	17.0	16.2	12.5	8.0	2.5	0
1:53604026:53605791:+	26.0	23.5	20.2	21.2	18.7	11.1	2.6	0
1:53610924:53612664:+	7.1	4.1	2.6	4.5	5.4	2.8	0	0
1:53616809:53618004:+	27.2	28.9	25.5	24.2	16.4	16.0	6.0	2.4
1:53623961:53626317:+	40.2	44.5	40.6	36.9	24.2	21.9	2.6	0
1:53636009:53637780:+	26.0	23.5	20.2	21.2	18.7	11.1	2.6	0
1:53646500:53649069:+	24.9	22.8	19.5	20.6	17.8	10.7	2.5	0
1:53666544:53668077:+	17.9	18.9	17.0	16.2	12.5	8.0	2.5	0
1:53689073:53690842:+	26.0	23.5	20.2	21.2	18.7	11.1	2.6	0
1:53692597:53693346:+	1.3	1.0	0	0	0	0	0	0
1:53701495:53703610:+	26.0	23.5	20.2	21.2	18.7	11.1	2.6	0
1:53718425:53720648:+	27.6	24.5	20.8	21.6	19.6	11.2	3.7	0
1:53814153:53814438:+	7.1	4.0	2.6	4.5	5.4	2.8	0	0
1:53859502:53861429:+	19.1	19.4	11.0	11.6	26.3	12.1	13.5	0
1:53871910:53871939:+	13.8	4.9	5.1	4.1	7.9	6.3	0	0
1:54006006:54007475:+	1.4	1.1	0.7	0.8	0	0	0	0
1:54038057:54038085:+	0.5	0.4	0.3	0.2	0.3	0.1	0	0
1:54081618:54082068:+	0	0	0	0.3	0.3	0	0	0
1:54205344:54205525:+	0.5	0.4	0.3	0.2	0.3	0.1	0	0
1:54207178:54207812:+	26.8	16.4	11.2	9.0	20.2	7.5	4.6	2.0
1:54301571:54301879:+	2.5	2.3	1.8	1.2	1.5	0	0	0
1:54420940:54420968:+	0.5	0.4	0.3	0.2	0.3	0.1	0	0
1:54527382:54527755:+	16.1	9.6	10.3	10.0	0	9.4	0	0
1:54537727:54537912:+	14.9	9.6	9.7	9.1	0	9.0	0	0
1:54548213:54548398:+	14.9	9.6	9.7	9.1	0	9.0	0	0
1:54636508:54636867:+	15.2	9.6	9.7	9.1	0	9.0	0	0
1:54646611:54646984:+	3.6	0	0	0	0	0	0	0
1:54703080:54703108:+	0.5	0.4	0.3	0.2	0.3	0.1	0	0
1:54740552:54740793:+	0	0	0	0.1	0.1	0	0	0
1:54875782:54876955:+	8.9	6.5	6.1	4.9	4.3	5.9	0	0
1:54878143:54879642:+	220.3	102.6	120.4	97.3	69.9	87.6	15.9	7.9
1:55016024:55016052:+	0.5	0.4	0.3	0.2	0.3	0.1	0	0
1:55116022:55116466:+	7.7	3.2	3.4	2.4	1.9	1.6	0.8	0
1:55177439:55177729:+	7.5	0	0	0	0	0	0	0
1:55292792:55292965:+	0.5	0.4	0.3	0.2	0.3	0.1	0	0
1:55373144:55373373:+	3.4	2.1	1.3	1.1	1.3	1.0	0.5	0
1:55563648:55563676:+	0.5	0.4	0.3	0.2	0.3	0.1	0	0
1:55731582:55732328:+	0.7	0.4	0.4	0	0.3	0	0	0
1:55937716:55937742:+	25.7	15.3	10.5	8.4	19.1	7.1	0	0
1:55947495:55947660:+	0.5	0.4	0.3	0.2	0.3	0.1	0	0
1:55966018:55966980:+	1.0	0.5	0.3	0.3	0.5	0.2	0.1	0
1:56109079:56110237:+	0	0	0	0	0	0.1	0.1	0.1
1:93212:93661:-	97.2	106.0	140.5	110.8	78.2	54.9	0	0
1:210432:210771:-	0	0	0	0	0.3	0	0	0
1:219724:221187:-	0.5	0.4	0.3	0.2	0.3	0.1	0	0
1:289542:289982:-	0.1	0	0	0	0.1	0.1	0.1	0.1
1:332464:334072:-	0.1	0.1	0.1	0.1	0.2	0.2	0.2	0.2
1:425597:425625:-	0.5	0.4	0.3	0.2	0.3	0.1	0	0
1:564132:564303:-	0.5	0.4	0.3	0.2	0.3	0.1	0	0
1:575395:580558:-	16.7	6.6	6.2	4.0	6.4	3.0	1.5	0.6
1:701801:703733:-	0.5	0	0	0.4	0.6	0	0	0
1:712830:713195:-	0.3	0.2	0	0.1	0	0	0	0
1:814637:814665:-	0.5	0.4	0.3	0.2	0.3	0.1	0	0
1:820318:820346:-	0.5	0.4	0.3	0.2	0.3	0.1	0	0
1:897715:898540:-	0	0.1	0	0	0	0	0	0
1:978248:978276:-	0.5	0.4	0.3	0.2	0.3	0.1	0	0
1:1020314:1020480:-	0.5	0.4	0.3	0.2	0.3	0.1	0	0
1:1055988:1056590:-	0	0	0	0	0	0.1	0.1	0.1
1:1099951:1100993:-	0	0	0	0	0.1	0.1	0.1	0.1
1:1111578:1113359:-	0	3.0	2.0	0	4.6	0.4	0	0
1:1189311:1190089:-	0	0	0	0	0.1	0.1	0.1	0.1
1:1267138:1269889:-	9.3	9.5	5.9	5.2	5.3	3.0	0.8	0.4
1:1441810:1441838:-	0.5	0.4	0.3	0.2	0.3	0.1	0	0
1:1450607:1451557:-	0	0	0	0.2	0.5	0.5	0	0
1:1603163:1603191:-	0.5	0.4	0.3	0.2	0.3	0.1	0	0
1:1658084:1658131:-	0.2	0.2	0	0	0	0	0	0
1:1742718:1746418:-	59.1	48.4	39.2	32.3	35.4	19.4	7.0	3.6
1:1922217:1923203:-	57.1	38.4	32.2	26.7	17.0	8.1	7.0	0
1:1928428:1928862:-	0.6	0.6	0	0	0	0	0	0
1:1984675:1985183:-	0	0	0	0	0	0.1	0.1	0.1
1:2062016:2063092:-	2.5	0	0	0	0	0	0	0
1:2284995:2285023:-	0.5	0.4	0.3	0.2	0.3	0.1	0	0
1:2325021:2325049:-	0.5	0.4	0.3	0.2	0.3	0.1	0	0
1:2630856:2632826:-	0.2	0	0	0	0	0	0	0
1:2797631:2798995:-	21.0	19.9	16.0	10.8	9.5	8.0	2.5	0.8
1:2959774:2959802:-	0.5	0.4	0.3	0.2	0.3	0.1	0	0
1:3119198:3121546:-	0.3	0.2	0.1	0	0	0	0	0
1:3165222:3166171:-	4.2	2.8	1.8	1.5	1.8	1.3	0.6	0
1:3197687:3197858:-	0.5	0.4	0.3	0.2	0.3	0.1	0	0
1:3205800:3206023:-	322.3	212.6	137.3	113.1	140.8	117.2	0	0
1:3287591:3287619:-	0.5	0.4	0.3	0.2	0.3	0.1	0	0
1:3405211:3405239:-	0.5	0.4	0.3	0.2	0.3	0.1	0	0
1:3583455:3583481:-	0	0.2	0	0	0.3	0	0	0
1:3637298:3637520:-	2.5	2.3	1.8	1.2	1.5	0	0	0
1:3712050:3712087:-	1.9	0	0	0	0	0	0	0
1:3915102:3915395:-	0.5	0.4	0.3	0.2	0.3	0.1	0	0
1:4043083:4043263:-	0.5	0.4	0.3	0.2	0.3	0.1	0	0
1:4117226:4117406:-	5.1	4.8	0	0	0	0	0	0
1:4282889:4283362:-	1.3	0	0	0	0	0	0	0
1:4413122:4413282:-	0.5	0.4	0.3	0.2	0.3	0.1	0	0
1:4507559:4507587:-	0.5	0.4	0.3	0.2	0.3	0.1	0	0
1:4523296:4523324:-	0.5	0.4	0.3	0.2	0.3	0.1	0	0
1:4538565:4540439:-	0	0	0	0	27.9	0	0	0
1:4730397:4730425:-	0.5	0.4	0.3	0.2	0.3	0.1	0	0
1:4745673:4745947:-	0	0	0	0	0.1	0.1	0.1	0.1
1:4753390:4753625:-	1.6	1.1	0.6	0	0.7	0	0	0
1:4833793:4835271:-	2.7	1.8	1.5	1.2	1.6	0	0	0
1:4851070:4856312:-	50.8	20.5	15.5	12.2	20.9	9.9	6.2	2.4
1:4861712:4861881:-	0.5	0.4	0.3	0.2	0.3	0.1	0	0
1:4874243:4874271:-	0.5	0.4	0.3	0.2	0.3	0.1	0	0
1:4911410:4912206:-	0.5	0.4	0.3	0.2	0.3	0.1	0	0
1:4990768:4991420:-	2.0	0	0	0	0	0.5	0	0
1:5132733:5132761:-	0.5	0.4	0.3	0.2	0.3	0.1	0	0
1:5167362:5167543:-	0.5	0.4	0.3	0.2	0.3	0.1	0	0
1:5251583:5252002:-	7.4	0	0	2.4	3.4	0	0	0
1:5301147:5301330:-	0.5	0.4	0.3	0.2	0.3	0.1	0	0
1:5320125:5321306:-	0	0	0	0	0.1	0.2	0.2	0.2
1:5434469:5434497:-	0.5	0.4	0.3	0.2	0.3	0.1	0	0
1:5468119:5468801:-	0	0	0	0	0.1	0.1	0.1	0.1
1:5481191:5482008:-	0.2	0	0	0	0	0	0	0
1:5501511:5503058:-	2.7	0	0	0	0	0	0	0
1:5775959:5776142:-	0.5	0.4	0.3	0.2	0.3	0.1	0	0
1:5957635:5957663:-	0.5	0.4	0.3	0.2	0.3	0.1	0	0
1:6001001:6001029:-	0.5	0.4	0.3	0.2	0.3	0.1	0	0
1:6020724:6021094:-	1.6	1.1	0.6	0	0.7	0	0	0
1:6078238:6078264:-	0	0.2	0	0	0.3	0	0	0
1:6136185:6136609:-	0	0	0	0	0.1	0.1	0.1	0.1
1:6159345:6159801:-	17.4	9.0	10.3	7.4	9.0	4.7	3.0	0
1:6160926:6161537:-	9.6	8.6	6.4	10.3	11.4	5.3	0	0
1:6162788:6164475:-	0	0	0	0	0.7	0	0	0
1:6185004:6185374:-	1.4	1.0	0	0	0	0	0	0
1:6242892:6242918:-	0	0.2	0	0	0.3	0	0	0
1:6511588:6511693:-	0	0	0	0	0.5	0	0	0
1:6566906:6568387:-	2.9	2.1	1.7	1.5	1.8	0.9	0	0
1:6806731:6807135:-	15.4	7.1	9.5	6.4	0	0	0	0
1:6810612:6812749:-	5.5	7.0	0	0	0	0	0	0
1:6849516:6849544:-	0.5	0.4	0.3	0.2	0.3	0.1	0	0
1:6896728:6896903:-	0.5	0.4	0.3	0.2	0.3	0.1	0	0
1:6914140:6914397:-	1.9	0	0	0	0	0	0	0
1:7035108:7035281:-	0.5	0.4	0.3	0.2	0.3	0.1	0	0
1:7173503:7178833:-	17.8	5.7	5.3	4.2	6.3	2.8	1.3	0.5
1:7238535:7238561:-	0	0.2	0	0	0.3	0	0	0
1:7295776:7295801:-	1.4	0	0	0	0	0	0	0
1:7414694:7420011:-	15.8	5.9	5.2	4.0	6.1	2.8	1.2	0.6
1:7470242:7476263:-	16.0	6.5	5.7	4.4	7.2	3.2	1.5	0.7
1:7483466:7489491:-	12.4	4.6	4.0	3.0	6.5	3.0	1.4	0.5
1:7565542:7571556:-	12.4	4.6	3.9	3.0	6.5	2.9	1.4	0.5
1:7613624:7614158:-	0.1	0	0	0	0.1	0.1	0.1	0.1
1:7632888:7636340:-	40.2	17.7	13.3	10.5	15.7	7.9	5.1	1.8
1:7637352:7638127:-	0.1	0	0	0	0	0	0	0
1:7679523:7686065:-	15.5	6.4	5.7	4.3	6.8	3.0	1.5	0.7
1:7700512:7700540:-	0.5	0.4	0.3	0.2	0.3	0.1	0	0
1:7793014:7794060:-	1.0	0	0	0.4	0.6	0.2	0	0
1:7903357:7903388:-	0	3.0	2.0	0	4.6	0	0	0
1:7926360:7929013:-	0.8	0	0	0	0	0	0	0
1:7964072:7964659:-	0.5	0.4	0.3	0.2	0.3	0.2	0.1	0
1:8195712:8195740:-	0.5	0.4	0.3	0.2	0.3	0.1	0	0
1:8389599:8395624:-	16.1	6.5	5.8	4.4	7.2	3.2	1.5	0.7
1:8797917:8799365:-	17.0	12.2	10.7	9.1	16.1	7.5	0	0
1:8984048:8986144:-	0.6	0.3	0.2	0.2	0.4	0	0	0
1:9224411:9225451:-	0	0	0	0	2.1	0	0	0
1:9244010:9249333:-	14.7	5.6	4.9	3.9	5.9	2.6	1.2	0.5
1:9515160:9516437:-	0	0	6.7	0	0	0	0	0
1:9569309:9574625:-	7.2	3.0	2.4	2.0	3.4	1.5	0.6	0.2
1:9747892:9747920:-	0.5	0.4	0.3	0.2	0.3	0.1	0	0
1:9756876:9760722:-	3.0	1.5	1.0	0.7	1.4	0.5	0.2	0.2
1:9834350:9834378:-	0.5	0.4	0.3	0.2	0.3	0.1	0	0
1:9857336:9857569:-	7.0	5.2	5.4	4.3	4.2	3.1	0	0
1:9858749:9859204:-	13.3	14.2	10.8	9.7	16.6	5.0	0	0
1:9933868:9933896:-	0.5	0.4	0.3	0.2	0.3	0.1	0	0
1:10096670:10096698:-	0.5	0.4	0.3	0.2	0.3	0.1	0	0
1:10165343:10165515:-	0.5	0.4	0.3	0.2	0.3	0.1	0	0
1:10256575:10260066:-	144.1	95.4	84.6	64.0	79.1	48.7	26.8	12.9
1:10285924:10289173:-	141.1	63.0	52.2	38.2	72.5	40.5	18.0	10.5
1:10295820:10301803:-	15.9	6.4	5.7	4.4	7.1	3.1	1.5	0.6
1:10309003:10309031:-	0.5	0.4	0.3	0.2	0.3	0.1	0	0
1:10356754:10362077:-	13.1	4.8	4.3	3.3	5.1	2.2	1.0	0.4
1:10397818:10399162:-	0	0	0	0	0.1	0.1	0.1	0.1
1:10598116:10598704:-	142.0	121.7	91.6	70.6	86.9	49.9	25.3	8.5
1:10756289:10756317:-	0.5	0.4	0.3	0.2	0.3	0.1	0	0
1:10898952:10901865:-	11.6	10.1	6.8	6.0	5.8	3.0	0	1.1
1:11135079:11137838:-	11.5	10.6	7.2	6.0	6.0	3.3	1.2	1.0
1:11190900:11190947:-	0.2	0.2	0	0	0	0	0	0
1:11257493:11262820:-	14.8	5.5	4.9	3.8	5.8	2.6	1.2	0.5
1:11278649:11278681:-	2.9	4.5	4.4	3.0	1.8	1.9	0.4	0
1:11370712:11371712:-	15.4	18.8	17.1	13.3	17.6	7.2	2.8	0
1:11376517:11376812:-	2.5	2.3	1.8	1.2	1.5	0	0	0
1:11554714:11555195:-	8.0	3.4	0	2.3	3.4	1.8	0	0
1:11564063:11564219:-	0.5	0.4	0.3	0.2	0.3	0.1	0	0
1:11706245:11709825:-	0.3	0	0	0	0.1	0	0	0
1:11752445:11753918:-	1.8	1.1	0.9	2.0	0.8	0.4	0.2	0
1:11793446:11794545:-	25.4	17.5	12.4	11.8	27.9	14.1	5.0	0
1:11812246:11812283:-	1.9	0	0	0	0	0	0	0
1:11858402:11858564:-	0.2	0	0	0	0	0	0	0
1:12039814:12042985:-	29.4	21.9	16.5	12.6	22.6	5.3	3.6	0
1:12081310:12081338:-	0.5	0.4	0.3	0.2	0.3	0.1	0	0
1:12263626:12263793:-	0.5	0.4	0.3	0.2	0.3	0.1	0	0
1:12290049:12293939:-	86.2	59.4	50.2	43.5	60.6	33.2	12.9	4.1
1:12305935:12306579:-	0	0	0	0	1.0	0	0	0
1:12474362:12474390:-	0.5	0.4	0.3	0.2	0.3	0.1	0	0
1:12601594:12602097:-	25.8	15.4	10.5	8.4	19.1	7.1	0	0
1:12758766:12758882:-	10.9	6.0	5.1	4.3	5.4	0	0	0
1:12761181:12761297:-	10.9	6.0	5.1	4.3	5.4	0	0	0
1:12862252:12862280:-	0.5	0.4	0.3	0.2	0.3	0.1	0	0
1:12984745:12984773:-	0.5	0.4	0.3	0.2	0.3	0.1	0	0
1:12996773:12999967:-	135.3	65.6	60.1	48.4	61.7	38.8	16.4	8.3
1:13025097:13030791:-	15.6	5.9	5.2	4.0	6.2	2.8	1.2	0.6
1:13037912:13040831:-	8.8	9.0	5.4	4.7	5.0	2.8	1.2	0.9
1:13057127:13057155:-	0.5	0.4	0.3	0.2	0.3	0.1	0	0
1:13285661:13288301:-	0	0.9	0.6	0.5	0	0	0	0
1:13677157:13680873:-	145.4	191.0	126.1	97.5	60.4	44.6	15.3	6.5
1:13823824:13828750:-	9.0	3.3	2.8	2.1	2.9	1.2	0.7	0.3
1:13946064:13946091:-	17.2	8.5	9.7	7.3	8.8	4.7	0	0
1:13947213:13949988:-	3.6	2.3	1.8	1.2	1.1	0.9	0	0
1:13986334:13986362:-	0.5	0.4	0.3	0.2	0.3	0.1	0	0
1:14382513:14383609:-	0.1	0	0	0	0	0	0	0
1:14389280:14390105:-	0.1	0	0	0	0	0	0	0
1:14392215:14393074:-	0.1	0	0	0	0	0	0	0
1:14403712:14404568:-	0.1	0	0	0	0	0	0	0
1:14408647:14411403:-	5.8	4.8	3.6	2.8	2.6	1.7	0.9	0
1:14458388:14458660:-	0.5	0	0	0	0	0	0	0
1:14509008:14509036:-	0.5	0.4	0.3	0.2	0.3	0.1	0	0
1:14708900:14710716:-	12.7	9.6	0	0	0	0	0	0
1:14763619:14763647:-	0.5	0.4	0.3	0.2	0.3	0.1	0	0
1:14827686:14828088:-	2.9	2.1	0	0	0	0	0	0
1:14835664:14836748:-	8.5	12.7	7.6	7.7	8.3	4.5	2.4	0
1:14839178:14839221:-	12.8	21.6	14.7	13.1	14.2	3.8	0	0
1:14918519:14921499:-	56.3	22.4	17.1	13.5	23.3	11.2	7.4	2.7
1:14922500:14924171:-	0.1	0	0	0	0	0	0	0
1:14954803:14957681:-	11.9	11.0	7.5	6.2	6.3	3.5	1.2	1.0
1:15004626:15005207:-	1.4	1.0	0	0	0	0	0	0
1:15051705:15055322:-	9.2	3.5	3.2	2.5	4.9	1.8	0.8	0.2
1:15118759:15118943:-	0.5	0.4	0.3	0.2	0.3	0.1	0	0
1:15195625:15195806:-	1.8	0.9	0.7	0.5	0.7	0.5	0	0
1:15274355:15274516:-	0.5	0.4	0.3	0.2	0.3	0.1	0	0
1:15329122:15335147:-	16.1	6.5	5.8	4.4	7.2	3.2	1.5	0.7
1:15530681:15530709:-	0.5	0.4	0.3	0.2	0.3	0.1	0	0
1:15564965:15564993:-	0.5	0.4	0.3	0.2	0.3	0.1	0	0
1:15731761:15732275:-	7.7	10.5	5.7	6.1	8.0	4.3	2.3	0
1:15733627:15734068:-	16.6	16.2	10.9	9.0	12.8	9.2	4.8	0
1:15735201:15735244:-	12.8	21.6	14.7	13.1	14.2	3.8	0	0
1:15900849:15900901:-	89.8	0	0	0	75.8	0	0	0
1:15998881:15999064:-	0.5	0.4	0.3	0.2	0.3	0.1	0	0
1:16008544:16011773:-	21.7	7.4	6.2	4.7	10.4	3.7	1.3	0.8
1:16012840:16013266:-	0.2	0	0	0	0	0	0	0
1:16017908:16021233:-	21.6	7.4	6.1	4.7	10.3	3.7	1.3	0.8
1:16040722:16041701:-	12.6	9.9	0	0	8.3	0	0	0
1:16075469:16079763:-	7.7	2.6	2.2	1.7	3.9	1.5	0.8	0.3
1:16109641:16110144:-	0.2	0	0	0	0.1	0	0	0
1:16152401:16152907:-	0	0	0	0	0.1	0.1	0.1	0.1
1:16205096:16209727:-	122.4	134.8	120.9	103.5	124.6	40.8	14.0	7.4
1:16242857:16244256:-	0.1	0	0	0	0.1	0.1	0.2	0.2
1:16383116:16389067:-	12.3	4.5	3.9	3.0	6.4	2.9	1.4	0.5
1:16398392:16400424:-	234.8	194.4	136.4	122.5	118.5	72.8	34.3	0
1:16442390:16442437:-	0.2	0.2	0	0	0	0	0	0
1:16443679:16445998:-	1.4	0.2	0.2	0.1	0.6	0.3	0	0
1:16468461:16474020:-	14.7	4.1	3.9	2.7	7.0	3.0	1.3	0.5
1:16582602:16582907:-	0.5	0.4	0.3	0.2	0.3	0.1	0	0
1:16773560:16774019:-	5.1	5.5	3.4	2.9	4.2	2.8	1.2	0
1:16873177:16873205:-	0.5	0.4	0.3	0.2	0.3	0.1	0	0
1:16898012:16903256:-	36.0	14.4	11.3	8.7	15.1	6.0	4.7	1.7
1:16971813:16973634:-	13.3	11.6	9.1	9.1	16.9	6.9	1.3	0
1:17052386:17052566:-	5.8	5.2	4.1	0	0	3.8	0	0
1:17069684:17069712:-	0.5	0.4	0.3	0.2	0.3	0.1	0	0
1:17090806:17091376:-	3.9	2.8	1.0	0	1.8	0	0	0
1:17100712:17101282:-	3.9	2.8	1.0	0	1.8	0	0	0
1:17110614:17111184:-	3.9	2.8	1.0	0	1.8	0	0	0
1:17120521:17121091:-	3.9	2.8	1.0	0	1.8	0	0	0
1:17130518:17131088:-	3.9	2.8	1.0	0	1.8	0	0	0
1:17448441:17448911:-	3.8	2.3	1.7	1.6	2.0	1.2	1.1	0
1:17450577:17451662:-	4.3	2.3	1.7	1.6	2.1	1.3	1.1	0
1:17674227:17674771:-	0.7	0.6	0.3	0.2	0.3	0.1	0	0
1:17679190:17680913:-	4.8	4.6	2.9	3.4	2.9	2.1	0	0
1:17714487:17714905:-	1.1	0	0	0.6	0	0	0	0
1:17755690:17761710:-	12.9	4.7	4.0	3.1	6.7	3.1	1.4	0.6
1:17803167:17803196:-	9.4	12.3	12.2	9.6	9.1	0	0	0
1:17805413:17809858:-	83.8	47.6	43.8	34.4	67.6	31.7	10.6	1.0
1:17834428:17834456:-	0.5	0.4	0.3	0.2	0.3	0.1	0	0
1:17847213:17847242:-	9.4	12.3	12.2	9.6	9.1	0	0	0
1:17889365:17889393:-	0.5	0.4	0.3	0.2	0.3	0.1	0	0
1:17922940:17922968:-	0.5	0.4	0.3	0.2	0.3	0.1	0	0
1:17925981:17929957:-	5.5	1.9	1.6	1.4	2.3	0.9	0.4	0
1:17965145:17969139:-	26.7	8.8	6.9	5.3	12.2	5.5	3.2	1.2
1:18011425:18017684:-	38.4	17.2	12.7	10.1	15.1	7.5	5.0	1.8
1:18106732:18113413:-	16.0	6.5	5.8	4.4	7.2	3.2	1.5	0.7
1:18121279:18121780:-	2.9	4.5	0	0	0	0	0	0
1:18126215:18126561:-	2.7	4.5	0	0	0	0	0	0
1:18231691:18237698:-	12.8	4.7	4.0	3.1	6.7	3.1	1.4	0.6
1:18324129:18324157:-	0.5	0.4	0.3	0.2	0.3	0.1	0	0
1:18344565:18344593:-	0.5	0.4	0.3	0.2	0.3	0.1	0	0
1:18430631:18430990:-	0.6	0.4	0.3	0.2	0.3	0.2	0	0
1:18510873:18510901:-	0.5	0.4	0.3	0.2	0.3	0.1	0	0
1:18543988:18544671:-	0	0	0	0	1.0	0	0	0
1:18858481:18858509:-	0.5	0.4	0.3	0.2	0.3	0.1	0	0
1:18936677:18936705:-	0.5	0.4	0.3	0.2	0.3	0.1	0	0
1:18993888:18999913:-	12.4	4.6	3.9	3.0	6.5	2.9	1.4	0.5
1:19038107:19038135:-	0.5	0.4	0.3	0.2	0.3	0.1	0	0
1:19100516:19106529:-	12.9	4.7	4.0	3.1	6.7	3.1	1.4	0.6
1:19115238:19115266:-	0.5	0.4	0.3	0.2	0.3	0.1	0	0
1:19227698:19229780:-	19.5	15.6	14.5	10.3	8.9	4.2	1.9	0
1:19268057:19268364:-	2.5	2.3	1.8	1.2	1.5	0	0	0
1:19275853:19276022:-	0.5	0.4	0.3	0.2	0.3	0.1	0	0
1:19320756:19320784:-	0.5	0.4	0.3	0.2	0.3	0.1	0	0
1:19355758:19357099:-	62.2	33.0	44.2	28.7	17.0	0	0	0
1:19427455:19427532:-	5.6	3.9	3.1	3.0	3.1	0	0	0
1:19519558:19519897:-	0	0	0	0	0.3	0	0	0
1:19573459:19574125:-	3.1	0.7	0.7	0.9	1.7	0.9	0.5	0
1:19575134:19575816:-	0.7	0.3	0.2	0.2	0.3	0.1	0	0
1:19635193:19641217:-	15.5	6.3	5.7	4.4	7.0	3.1	1.5	0.7
1:19686852:19692168:-	15.0	5.7	5.0	3.9	6.0	2.7	1.2	0.5
1:19864956:19864981:-	1.4	0	0	0	0	0	0	0
1:20028969:20029118:-	2.5	2.3	1.8	1.2	1.5	0	0	0
1:20265305:20270202:-	4.5	1.5	1.4	0.9	3.0	1.1	0.2	0
1:20273167:20277954:-	480.6	378.3	304.9	241.5	258.1	180.0	80.5	34.7
1:20283239:20283267:-	0.5	0.4	0.3	0.2	0.3	0.1	0	0
1:20335270:20335298:-	0.5	0.4	0.3	0.2	0.3	0.1	0	0
1:20366166:20368912:-	2.6	1.3	0.1	0	1.0	0	0	0
1:20370158:20370325:-	1.2	0.4	0	0	0.6	0	0	0
1:20386900:20389714:-	7.8	6.3	4.0	3.3	3.7	2.4	1.3	0.5
1:20457548:20460294:-	2.6	1.3	0.1	0	1.0	0	0	0
1:20461540:20461707:-	1.2	0.4	0	0	0.6	0	0	0
1:20478346:20481160:-	7.8	6.3	4.0	3.3	3.7	2.4	1.3	0.5
1:20644269:20645331:-	0.3	0.2	0.1	0	0.3	0	0	0
1:20667230:20667258:-	0.5	0.4	0.3	0.2	0.3	0.1	0	0
1:20684909:20687821:-	2.9	1.3	1.1	1.1	1.5	0.5	0.3	0.1
1:20715444:20715481:-	1.9	0	0	0	0	0	0	0
1:20734754:20735344:-	0.4	0	0	0	0.3	0	0	0
1:20752418:20752514:-	0	0	0	0	0	0.1	0	0
1:20801994:20802872:-	4.0	2.2	1.7	1.5	1.9	1.2	1.0	0
1:20960283:20960645:-	0	0.3	0	0	0.4	0	0	0
1:21235041:21235069:-	0.5	0.4	0.3	0.2	0.3	0.1	0	0
1:21319319:21319347:-	0.5	0.4	0.3	0.2	0.3	0.1	0	0
1:21392110:21392967:-	2.0	0.9	0.7	0.6	1.0	0.4	0.1	0.1
1:21403514:21407842:-	10.6	3.8	3.4	2.6	4.0	1.7	0.9	0.3
1:21450351:21454042:-	9.5	3.1	2.9	2.1	2.9	1.3	0.7	0.3
1:21487482:21491654:-	9.0	3.2	3.1	2.4	4.2	1.8	0.7	0.2
1:21506550:21506838:-	159.7	75.0	75.9	57.5	89.2	38.5	24.0	7.1
1:21510230:21511383:-	0.9	0.3	0.3	0.2	0.5	0.2	0.1	0.1
1:21529292:21533200:-	11.2	4.4	4.6	2.8	4.6	1.8	0.9	0.4
1:21571556:21571585:-	0	3.8	0	0	3.0	0	0	0
1:21578584:21583914:-	15.0	5.7	5.0	3.9	6.0	2.7	1.2	0.5
1:21621051:21625232:-	106.7	126.8	116.2	97.9	106.8	35.0	10.1	3.5
1:21799383:21799595:-	14.5	13.8	9.4	9.6	11.0	5.7	3.4	0
1:21801025:21801330:-	1.0	0	0	0	0	0	0	0
1:21928062:21928798:-	10.9	8.1	6.1	4.1	4.4	0	0	0
1:22325240:22328863:-	4.8	2.1	1.6	1.4	3.2	1.5	0.8	0.2
1:22348428:22355402:-	16.0	6.5	5.8	4.4	7.2	3.2	1.5	0.7
1:22363914:22364054:-	11.6	8.3	4.3	3.7	4.8	3.7	0	0
1:22374693:22376705:-	234.8	194.4	136.5	122.5	118.4	72.8	34.3	0
1:22397066:22398454:-	12.6	9.1	4.9	4.2	5.5	4.2	0	0
1:22404487:22404627:-	11.6	8.3	4.3	3.7	4.8	3.7	0	0
1:22411001:22411141:-	11.6	8.3	4.3	3.7	4.8	3.7	0	0
1:22433608:22433796:-	5.6	4.1	3.2	2.5	0	2.1	0	0
1:22463533:22463693:-	5.1	4.0	3.1	2.9	2.8	0	0	0
1:22507443:22507616:-	0.5	0.4	0.3	0.2	0.3	0.1	0	0
1:22644135:22645097:-	1.0	0.4	0.3	0.2	0.3	0.2	0.1	0
1:22688196:22689797:-	0.6	0.4	0.3	0.2	0.5	0.2	0	0
1:22711132:22712000:-	4.0	1.7	1.4	1.1	2.1	1.3	0.5	0.2
1:22783515:22784532:-	0.1	0	0	0	0	0	0	0
1:23038717:23039910:-	19.0	21.3	16.1	13.6	9.8	9.5	0	0
1:23041360:23043133:-	317.2	174.0	166.9	129.8	136.0	88.5	49.9	19.3
1:23127483:23129490:-	2.0	0.7	0.6	0.2	0.8	0.1	0	0
1:23246826:23247614:-	57.4	41.4	29.8	24.1	65.2	16.4	0	0
1:23267406:23269518:-	5.5	1.5	1.4	1.1	1.6	0.8	0.3	0.1
1:23355020:23355517:-	12.7	0	0	11.1	0	0	0	0
1:23360846:23360874:-	0.5	0.4	0.3	0.2	0.3	0.1	0	0
1:23415031:23415059:-	0.5	0.4	0.3	0.2	0.3	0.1	0	0
1:23460515:23460543:-	0.5	0.4	0.3	0.2	0.3	0.1	0	0
1:23463426:23463454:-	0.5	0.4	0.3	0.2	0.3	0.1	0	0
1:23512534:23514716:-	2.7	1.3	1.0	0.9	1.6	0.4	0.4	0.1
1:23523200:23523839:-	0	0	0	0	1.0	0	0	0
1:23527318:23527346:-	0.5	0.4	0.3	0.2	0.3	0.1	0	0
1:23544062:23547545:-	11.2	4.3	3.9	2.8	6.3	2.3	1.1	0.4
1:23554519:23554810:-	0.7	1.1	0.3	0.3	0.5	0.2	0.1	0
1:23621139:23622238:-	0	7.1	6.0	0	0	0	0	0
1:23627708:23627762:-	10.9	13.7	13.3	10.2	9.7	4.1	1.7	0
1:23675699:23676314:-	147.0	119.9	96.5	73.4	85.3	51.9	35.0	12.5
1:23784737:23787059:-	1.6	1.0	0.8	0.6	0.7	0.3	0.2	0
1:23814115:23816331:-	66.8	40.8	34.9	23.6	37.6	14.5	0	0
1:23827696:23828063:-	0.9	0.5	0.5	0.4	0.6	0.2	0	0
1:23831375:23833043:-	0	0	0	0	2.9	0	0	0
1:23882588:23882748:-	5.1	4.0	3.1	2.9	2.8	0	0	0
1:23920320:23920651:-	1.9	0	0	0	1.1	0	0	0
1:23924337:23924364:-	17.2	8.5	9.7	7.3	8.8	4.7	0	0
1:23925486:23927241:-	6.2	3.6	2.8	1.9	1.7	1.3	0	0
1:23958269:23961646:-	43.8	18.3	13.1	15.0	24.4	9.9	4.3	0
1:24001277:24001305:-	0.5	0.4	0.3	0.2	0.3	0.1	0	0
1:24028614:24031304:-	27.7	19.8	0	9.8	17.8	0	0	0
1:24060900:24065425:-	45.5	29.9	23.1	20.5	31.7	9.3	3.8	0
1:24084954:24085823:-	0	0	0	0	27.7	0	0	0
1:24105192:24105857:-	13.7	6.1	6.9	4.0	4.9	2.1	1.6	0
1:24107933:24112479:-	204.8	169.6	152.2	109.8	154.1	59.3	21.3	8.3
1:24124507:24133199:-	707.4	547.8	455.8	360.2	364.7	171.9	70.1	27.2
1:24151628:24151845:-	8.4	8.7	0	0	5.6	0	0	0
1:24167359:24169412:-	48.9	44.6	34.7	26.3	39.4	14.6	0	0
1:24203000:24203233:-	6.7	4.9	5.2	4.1	3.9	2.7	0	0
1:24204714:24204786:-	0	12.8	9.4	0	13.3	0	0	0
1:24206693:24211563:-	232.7	155.6	129.2	97.2	128.2	56.3	23.3	9.8
1:24301456:24301649:-	1.1	0	0	0.6	0	0	0	0
1:24328771:24328906:-	7.4	6.8	5.1	3.8	3.9	0	0	0
1:24367189:24367802:-	3.2	6.0	5.1	4.3	4.4	2.1	0	0
1:24425667:24425860:-	1.1	0	0	0.6	0	0	0	0
1:24446971:24447106:-	7.4	6.8	5.1	3.8	3.9	0	0	0
1:24464092:24467216:-	286.8	248.0	167.5	136.1	180.5	59.4	30.7	9.5
1:24489799:24490624:-	6.7	8.4	5.5	2.9	7.8	0	0	0
1:24507356:24507990:-	0.4	0	0	0	0.3	0	0	0
1:24515973:24518248:-	9.5	3.6	2.8	1.9	4.4	2.0	0.4	0.2
1:24524154:24524478:-	14.5	6.1	4.2	3.5	5.7	3.8	1.5	0.6
1:24525946:24527278:-	12.3	5.4	4.9	3.3	5.6	2.1	1.1	0.3
1:24569377:24569544:-	0.5	0.4	0.3	0.2	0.3	0.1	0	0
1:24680758:24682279:-	1.8	1.0	0.9	0.7	0.9	0.4	0.2	0.1
1:24691153:24691181:-	0.5	0.4	0.3	0.2	0.3	0.1	0	0
1:25018699:25018860:-	0.5	0.4	0.3	0.2	0.3	0.1	0	0
1:25028737:25031670:-	2.6	1.3	1.2	1.1	2.5	0.8	0.4	0.2
1:25133746:25133852:-	0.5	0.4	0.3	0.2	0.3	0.1	0	0
1:25207248:25208725:-	1.8	1.1	0.8	0.6	0.8	0.4	0.2	0
1:25266443:25271452:-	513.4	434.7	351.3	291.4	256.4	203.8	82.3	36.2
1:25274362:25275488:-	336.3	194.9	139.7	101.8	139.8	79.9	42.5	18.8
1:25286432:25287707:-	188.1	157.9	79.6	65.6	86.4	20.2	0	0
1:25318432:25321849:-	344.5	172.6	229.1	163.4	105.4	112.1	21.3	0
1:25579063:25580458:-	42.0	24.5	14.8	19.8	22.8	13.8	0	0
1:25666400:25666623:-	4.9	3.8	3.0	0	3.7	0	0	0
1:25701630:25707375:-	7.6	4.0	3.5	2.7	4.7	1.8	0.7	0.1
1:25709616:25709645:-	13.8	4.9	5.1	4.1	7.9	6.3	0	0
1:25710725:25712280:-	0	9.1	0	0	0	0	0	0
1:25716867:25719373:-	2623.5	1456.5	1485.7	1383.4	1174.3	1113.5	476.6	281.3
1:25723776:25723804:-	0	31.2	37.0	22.8	0	0	0	0
1:25725253:25726051:-	124.7	89.3	93.2	65.2	164.5	31.0	0	0
1:25746377:25749863:-	8.2	2.9	2.3	2.0	3.7	1.8	0.5	0.2
1:25759060:25759634:-	0.4	0	0	0	0.4	0	0	0
1:25763644:25767204:-	23.0	15.7	12.8	8.4	8.7	5.1	3.3	0
1:25770798:25772000:-	82.2	51.0	38.4	33.4	47.4	17.5	13.2	4.7
1:25794871:25800184:-	9.5	3.2	2.8	2.1	4.9	2.0	1.0	0.4
1:25835857:25836080:-	4.9	3.8	3.0	0	3.7	0	0	0
1:25877823:25883722:-	7.9	4.5	3.8	2.9	5.2	2.0	0.9	0.2
1:25887315:25889822:-	2499.7	1395.1	1437.2	1344.4	1091.5	1090.7	469.6	279.6
1:25894153:25894181:-	0	31.2	37.0	22.8	0	0	0	0
1:25896590:25897387:-	124.7	89.3	93.8	65.2	164.5	31.0	0	0
1:25916251:25919628:-	9.7	4.1	3.4	2.4	4.9	1.9	0.5	0
1:25925082:25925652:-	0.4	0	0	0	0.4	0	0	0
1:25929654:25932195:-	23.0	15.7	12.8	8.4	8.2	5.1	3.3	0
1:25961858:25963088:-	0.4	3.8	0	0	0.3	0	0	0
1:25965620:25971305:-	14.0	7.5	5.2	4.9	8.2	4.0	0.8	0.3
1:25999592:26002497:-	208.3	150.2	114.6	118.2	149.5	75.6	25.9	15.7
1:26020768:26023274:-	15.4	5.6	4.0	3.7	4.0	2.7	1.4	0.2
1:26106311:26106339:-	0.5	0.4	0.3	0.2	0.3	0.1	0	0
1:26169502:26175124:-	18.8	7.9	7.3	6.1	9.4	3.2	2.0	0.8
1:26242829:26248073:-	41.5	18.2	13.5	10.8	16.3	8.1	5.2	1.9
1:26479589:26484843:-	16.0	6.1	5.4	4.2	6.4	2.9	1.3	0.6
1:26742925:26743468:-	6.0	3.3	2.4	1.9	2.5	2.2	0	0
1:26759832:26759860:-	0.5	0.4	0.3	0.2	0.3	0.1	0	0
1:26938586:26939200:-	161.6	131.1	109.7	90.3	105.0	53.3	0	0
1:26946119:26947326:-	5.2	4.9	0	0	0	0	0	0
1:26970591:26970755:-	0.5	0.4	0.3	0.2	0.3	0.1	0	0
1:27171008:27171036:-	0.5	0.4	0.3	0.2	0.3	0.1	0	0
1:27249055:27249092:-	1.9	0	0	0	0	0	0	0
1:27355291:27355932:-	26.8	16.4	11.2	9.0	20.2	7.5	4.6	2.0
1:27408267:27412174:-	3.7	1.5	1.3	1.0	1.7	0.5	0.5	0
1:27532720:27532748:-	0.5	0.4	0.3	0.2	0.3	0.1	0	0
1:27544104:27544643:-	0	0	0	0	0.1	0	0	0
1:27614350:27619536:-	774.0	612.7	530.9	411.6	477.8	314.2	121.9	53.3
1:27627543:27631877:-	78.1	44.9	40.3	31.7	61.9	30.8	10.1	0.9
1:27829577:27830029:-	0.2	0	0	0	0	0	0	0
1:27878239:27881537:-	40.6	17.8	13.4	10.6	15.9	7.9	5.2	1.9
1:27882552:27883328:-	0.1	0	0	0	0	0	0	0
1:27985964:27985991:-	6.2	16.7	11.5	9.5	0	0	0	0
1:28020727:28020849:-	56.9	38.3	32.1	26.7	16.9	8.1	0	0
1:28021980:28024838:-	1.8	1.6	0.4	0.6	0.4	0	0	0
1:28171201:28172481:-	202.0	148.2	125.2	102.0	117.8	71.4	20.7	0
1:28296591:28300711:-	7.6	2.2	2.3	1.8	3.8	1.7	0.9	0
1:28348834:28354859:-	12.1	4.5	3.9	2.9	6.3	2.8	1.3	0.5
1:28533985:28535124:-	6.4	5.4	3.8	3.7	3.6	0	0	0
1:28541039:28541064:-	0	6.5	0	0	0	0	0	0
1:28594034:28597381:-	58.4	27.1	21.3	19.6	18.9	12.8	5.6	2.4
1:28598771:28599379:-	0.1	0	0	0	0	0	0	0
1:28611846:28612211:-	0.3	0.2	0	0.1	0	0	0	0
1:28622761:28627513:-	31.0	12.6	10.0	7.7	13.5	5.0	4.4	1.6
1:28654154:28655517:-	1.9	0.8	0.7	0.6	0.9	0.4	0.1	0
1:28657416:28659678:-	3.8	1.6	1.3	1.1	1.8	0.9	0.4	0.1
1:28666606:28668981:-	1.0	0.4	0.3	0.3	0.3	0.2	0.1	0
1:28681993:28682936:-	1.0	0.4	0.4	0.4	0.7	0.3	0	0
1:28694062:28694281:-	2.5	2.4	2.0	0	1.6	0	0	0
1:28702962:28705291:-	0.2	0	0	0	0	0	0	0
1:28743063:28744109:-	4.2	7.2	5.7	4.7	3.1	2.4	0	0
1:28745257:28745289:-	5.4	5.0	0	3.7	0	0	0	0
1:28751213:28751240:-	0	21.6	14.7	13.1	14.1	0	0	0
1:28814822:28815613:-	0.6	0.5	0.3	0.2	0.3	0.2	0	0
1:28828005:28829839:-	31.7	14.0	0	0	14.3	0	0	0
1:28900054:28900643:-	0.7	0.5	0	0	0.7	0	0	0
1:28925627:28926575:-	4.0	2.4	1.9	1.7	2.0	1.2	1.1	0
1:28928795:28929886:-	4.3	2.3	1.7	1.6	2.1	1.3	1.1	0
1:29027906:29028024:-	2.0	0	0	0	0	0	0	0
1:29041557:29041912:-	8.2	3.4	0	2.4	3.4	1.9	0	0
1:29248862:29248899:-	1.9	0	0	0	0	0	0	0
1:29282515:29282742:-	0.5	0.4	0.3	0.2	0.3	0.1	0	0
1:29309154:29309191:-	1.9	0	0	0	0	0	0	0
1:29476706:29476885:-	0.5	0.4	0.3	0.2	0.3	0.1	0	0
1:29531434:29536667:-	51.1	20.7	15.6	12.3	21.1	10.0	6.3	2.4
1:29542321:29548348:-	8.3	3.3	2.9	2.3	4.2	2.1	1.0	0.3
1:29550605:29555846:-	50.2	20.4	15.5	12.2	20.7	9.7	6.2	2.4
1:29663726:29664746:-	0.3	0	0	0	0	0	0	0
1:29736368:29736484:-	0	0.1	0	0.1	0.1	0	0	0
1:29882238:29888080:-	10.6	3.7	3.2	2.6	5.9	2.3	1.1	0.4
1:29945610:29945790:-	1.9	1.2	0.6	0.5	0.6	0	0	0
1:30112526:30113110:-	0	2.4	0	2.5	0	0	0	0
1:30128946:30130311:-	1.9	0.9	0.7	0.6	0.9	0.4	0.2	0.1
1:30132209:30135636:-	9.9	4.1	3.6	2.8	4.4	1.8	0.9	0.4
1:30164215:30169537:-	13.0	4.8	4.3	3.3	5.1	2.2	1.0	0.4
1:30335121:30335241:-	0	0	0	0	0.2	0	0	0
1:30336407:30340465:-	0.9	0.3	0.6	0.4	0.1	0	0	0
1:30348713:30351551:-	37.0	18.7	21.2	14.3	25.8	12.4	2.5	1.0
1:30407855:30411090:-	6.2	5.3	2.9	2.8	3.0	2.1	0.9	0.4
1:30522082:30522110:-	0.5	0.4	0.3	0.2	0.3	0.1	0	0
1:30590434:30590462:-	0.5	0.4	0.3	0.2	0.3	0.1	0	0
1:30608344:30610051:-	6.4	2.1	1.5	1.3	3.7	1.5	0.7	0
1:30641975:30644291:-	37.8	13.2	12.9	9.6	15.5	7.6	3.8	1.1
1:30647023:30648861:-	27.1	11.1	8.8	6.9	11.6	4.3	4.1	1.5
1:30676687:30676716:-	13.8	4.9	5.1	4.1	7.9	6.3	0	0
1:30714162:30716338:-	3.1	0.8	0.7	0.9	1.6	0.9	0	0
1:30722403:30723295:-	0	0	0	0	0.1	0	0	0
1:30726149:30726272:-	1.7	0.8	0.7	0.6	0.8	0.4	0.2	0.1
1:30727353:30729739:-	0.2	0.1	0.1	0.1	0.1	0	0	0
1:30730801:30730857:-	26.2	15.7	10.7	8.6	19.5	7.2	4.5	2.0
1:30733933:30742462:-	257.5	192.1	153.2	121.9	165.8	88.2	28.5	12.8
1:30755727:30757421:-	30.4	34.7	34.3	20.0	15.9	8.5	5.2	0
1:30786194:30786783:-	12.4	17.0	10.8	8.8	10.5	0	0	0
1:30901346:30903354:-	8.2	4.1	0	0	0	0	0	0
1:30911228:30912637:-	26.6	11.4	0	0	0	0	0	0
1:30919033:30919958:-	4.3	2.9	2.7	2.1	2.0	1.3	0	0
1:30926929:30928505:-	5.1	3.2	3.1	2.4	2.1	1.4	0	0
1:30948748:30951008:-	7.9	2.5	2.0	1.5	4.1	1.7	0.8	0.3
1:30954214:30955908:-	134.2	40.8	43.0	32.8	38.3	12.1	19.6	6.6
1:31191980:31193457:-	0	0	0	0	0.1	0.1	0.2	0.2
1:31316221:31316405:-	0.5	0.4	0.3	0.2	0.3	0.1	0	0
1:31336120:31336639:-	34.8	38.9	28.6	23.7	18.3	18.6	4.5	0
1:31340823:31340926:-	12.0	9.7	0	5.6	11.8	6.1	0	0
1:31351417:31354133:-	6.6	2.7	2.0	1.4	2.6	1.4	0.5	0.2
1:31357795:31358743:-	4.6	2.0	1.8	1.3	2.9	1.0	0.5	0
1:31366674:31368564:-	6.2	3.3	3.0	2.2	3.8	1.5	0.7	0.1
1:31369730:31369763:-	0.9	0.4	0	0	0.7	0	0	0
1:31432126:31436182:-	174.0	115.9	90.8	85.7	121.3	70.5	27.3	13.2
1:31491351:31492849:-	1.1	0.4	0.4	0.4	0.7	0.3	0	0
1:31496315:31497009:-	0.4	0.2	0.2	0.1	0.4	0.1	0	0
1:31504413:31504441:-	0.5	0.4	0.3	0.2	0.3	0.1	0	0
1:31532774:31535259:-	27.6	10.8	7.9	6.4	11.0	6.7	3.2	1.2
1:31547845:31552077:-	39.0	24.0	22.4	18.4	37.6	17.4	7.4	2.1
1:31590692:31591181:-	0	0	0	0	60.7	0	0	0
1:31676410:31681905:-	15.1	5.8	5.0	4.0	9.1	3.6	1.6	0.6
1:31746557:31747872:-	1.8	1.1	0.8	0.6	0.8	0.4	0.2	0
1:31755719:31756076:-	8.0	5.0	3.3	3.8	4.4	3.1	0	0
1:31801251:31803534:-	1.7	1.5	1.0	0.9	0	0	0	0
1:31844562:31844590:-	0.5	0.4	0.3	0.2	0.3	0.1	0	0
1:31974646:31976517:-	56.5	64.5	56.2	44.5	70.7	54.4	10.3	0
1:32110168:32112195:-	5.8	2.7	2.4	1.8	4.3	1.5	0.8	0.1
1:32122093:32122673:-	0.3	0.2	0	0	0	0	0	0
1:32147389:32151185:-	2.5	1.2	1.0	0.8	1.1	0.5	0.2	0
1:32154196:32156511:-	7.3	3.0	2.6	2.1	4.6	1.7	0.7	0.2
1:32203148:32203596:-	0	1.2	0	0.6	0	0	0	0
1:32207831:32213153:-	15.8	6.0	5.3	4.1	6.4	2.8	1.2	0.6
1:32238200:32239193:-	175.9	0	0	49.0	179.0	0	0	0
1:32242584:32246209:-	0	15.6	10.5	14.7	21.3	0	0	0
1:32247245:32248063:-	114.4	37.4	33.2	21.7	20.0	14.7	3.8	4.8
1:32294391:32295209:-	113.9	37.1	33.0	21.5	20.0	14.5	3.8	4.8
1:32317763:32318438:-	2.8	2.7	0	0	0	0	0	0
1:32342655:32343571:-	0	17.3	13.2	0	13.0	0	0	0
1:32364580:32364883:-	0	0	5.3	0	6.0	0	0	0
1:32390875:32392671:-	2.2	1.7	1.2	0.7	1.6	0.7	0.5	0
1:32478990:32479018:-	0.5	0.4	0.3	0.2	0.3	0.1	0	0
1:32552025:32552526:-	0	0.1	0	0	0.2	0	0	0
1:32834625:32837331:-	2.3	1.0	0.8	0.7	1.1	0.5	0.2	0.1
1:32851215:32851243:-	0.5	0.4	0.3	0.2	0.3	0.1	0	0
1:32852985:32853706:-	0.4	0	0.2	0.2	0.3	0.1	0.1	0
1:32872873:32874909:-	0.5	0.4	0.2	0.2	0.5	0.2	0.1	0
1:32883451:32883789:-	1.0	0.8	0.5	0.4	0.6	0.3	0.1	0
1:32953643:32956077:-	0.5	0.4	0.2	0.2	0.5	0.2	0.1	0
1:32963579:32963917:-	1.0	0.8	0.5	0.4	0.6	0.3	0.1	0
1:33108549:33108577:-	0.5	0.4	0.3	0.2	0.3	0.1	0	0
1:33141630:33143077:-	1.9	1.2	0.6	0.5	0.5	0.2	0	0
1:33217357:33218194:-	0.6	0.5	0.3	0.3	0.4	0.2	0	0
1:33292883:33295973:-	0.5	0.2	0.1	0.1	0.4	0.1	0	0
1:33368187:33368822:-	0.4	0	0	0	0.3	0	0	0
1:33409356:33409678:-	41.1	16.3	12.1	8.4	9.1	7.5	3.2	1.8
1:33442849:33445736:-	13.9	6.4	6.4	3.6	5.8	2.5	0.7	0.4
1:33547697:33548004:-	2.5	2.3	1.8	1.2	1.5	0	0	0
1:33848240:33848358:-	2.0	0	0	0	0	0	0	0
1:33935755:33936656:-	0.5	0.3	0.3	0.2	0.2	0.1	0	0
1:34033248:34034046:-	0.5	0.4	0.3	0.2	0.3	0.1	0	0
1:34070368:34074687:-	49.9	20.1	15.3	12.0	20.3	9.7	6.1	2.3
1:34083186:34083298:-	0	0	0	0	0	0.1	0.1	0.1
1:34165952:34165977:-	1.4	0	0	0	0	0	0	0
1:34290839:34292009:-	15.4	6.4	4.4	3.7	6.1	4.0	1.6	0.7
1:34293042:34295769:-	22.2	10.0	7.8	6.2	9.3	3.4	3.5	1.2
1:34300472:34306513:-	210.0	79.9	73.7	56.4	75.4	32.1	30.0	9.8
1:34309219:34309556:-	0	0	0	0	0.3	0	0	0
1:34364289:34365483:-	2.5	0	0	0	0	0	0	0
1:34622076:34622666:-	0.7	0.5	0.4	0	0.6	0.3	0	0
1:34790432:34795690:-	197.5	182.6	139.2	100.7	92.9	53.2	28.9	9.4
1:34798611:34798639:-	0.5	0.4	0.3	0.2	0.3	0.1	0	0
1:35015708:35016693:-	0.6	0.5	0.3	0.3	0.4	0.2	0	0
1:35043202:35043373:-	0.5	0.4	0.3	0.2	0.3	0.1	0	0
1:35096082:35096138:-	26.2	15.7	10.7	8.6	19.5	7.2	4.5	2.0
1:35098855:35099829:-	22.1	0	0	0	0	0	0	0
1:35176075:35177031:-	5.6	3.7	2.1	2.4	1.8	1.2	0	0
1:35233784:35238101:-	254.4	162.2	133.9	100.4	133.3	64.7	25.7	10.5
1:35244919:35250903:-	12.9	7.2	5.8	4.8	6.8	2.4	1.3	0.3
1:35388239:35390504:-	3.2	2.3	1.9	1.6	1.9	1.0	0	0
1:35416214:35416451:-	1.9	0	0	0	0	0.5	0	0
1:35451367:35451395:-	0.5	0.4	0.3	0.2	0.3	0.1	0	0
1:35514399:35520374:-	13.4	5.0	4.4	3.5	5.3	2.3	1.1	0.5
1:35539006:35539371:-	0.3	0.2	0	0.1	0	0	0	0
1:35546326:35548070:-	1.6	0	0	0	0	0	0	0
1:35559818:35562305:-	33.7	21.3	20.8	16.6	25.4	12.6	1.5	1.0
1:35591133:35597158:-	16.1	6.5	5.8	4.4	7.2	3.2	1.5	0.7
1:35731307:35732356:-	0.2	0	0	0	0	0	0	0
1:35752902:35753986:-	16.2	19.2	17.3	13.5	17.9	7.5	2.8	0
1:35771550:35774001:-	4.6	1.5	1.2	0.9	2.6	1.0	0.5	0
1:35831753:35831781:-	0.5	0.4	0.3	0.2	0.3	0.1	0	0
1:35840538:35840640:-	0	0	0	0	0	0	0	0.1
1:35844977:35845005:-	0.5	0.4	0.3	0.2	0.3	0.1	0	0
1:35886129:35886523:-	1.5	1.0	0	0	0.7	0	0	0
1:35979248:35979460:-	14.5	13.8	9.4	9.6	11.0	5.7	3.4	0
1:35980900:35981205:-	2.8	3.8	2.1	2.0	2.5	2.1	0	0
1:36220276:36220304:-	0.5	0.4	0.3	0.2	0.3	0.1	0	0
1:36310779:36310809:-	8.5	0	0	0	0	0	0	0
1:36361551:36361763:-	8.6	11.9	8.0	8.6	6.5	5.4	3.0	0
1:36363191:36363496:-	6.6	10.6	6.5	7.0	7.1	4.7	0	0
1:36428386:36428414:-	0.5	0.4	0.3	0.2	0.3	0.1	0	0
1:36651403:36653204:-	4.3	2.2	2.2	0	0	0	0	0
1:36828723:36833972:-	50.5	20.0	15.0	11.9	20.8	9.7	6.2	2.4
1:36899573:36899601:-	0.5	0.4	0.3	0.2	0.3	0.1	0	0
1:36967118:36968210:-	1.0	0.8	0.6	0.5	0.6	0.3	0	0
1:37330699:37333345:-	0.1	0	0	0	0	0	0	0
1:37378778:37378999:-	0	0	0	0	0.2	0	0	0
1:37402684:37402870:-	0.5	0.4	0.3	0.2	0.3	0.1	0	0
1:37439814:37440223:-	2.9	2.1	0	0	0	0	0	0
1:37441716:37441746:-	19.3	12.1	7.7	0	0	0	0	0
1:37612746:37612929:-	0.5	0.4	0.3	0.2	0.3	0.1	0	0
1:37829659:37829684:-	1.4	0	0	0	0	0	0	0
1:37910281:37911237:-	5.6	3.7	2.1	2.4	1.8	1.2	0	0
1:37928798:37930275:-	2.9	2.1	1.7	1.5	1.8	0.9	0	0
1:38152610:38153528:-	2.5	2.3	1.8	1.2	1.5	0	0	0
1:38243575:38244140:-	1.9	0	0	0	0	0.5	0	0
1:38464074:38464234:-	8.5	3.9	0	0	0	0	0	0
1:38539512:38540258:-	3.4	40.0	37.8	22.0	9.6	4.2	0	0
1:38655901:38656656:-	4.9	5.1	3.6	3.6	5.5	2.5	0	0
1:38658448:38659016:-	8.7	6.7	5.6	5.6	11.7	4.4	0	0
1:38833841:38834320:-	0	0	0	0.1	0	0	0	0
1:39060081:39060107:-	0	0.2	0	0	0.3	0	0	0
1:39581644:39582145:-	0.2	0	0	0	0.1	0	0	0
1:39689556:39689926:-	1.4	1.0	0	0	0	0	0	0
1:39732919:39733131:-	8.7	12.0	8.1	8.6	6.6	5.5	3.0	0
1:39734602:39734907:-	6.6	10.6	6.5	7.0	7.1	4.7	0	0
1:39772086:39772254:-	0	0	0	0	0.5	0	0	0
1:39800232:39800406:-	0.5	0.4	0.3	0.2	0.3	0.1	0	0
1:39950912:39951083:-	0.5	0.4	0.3	0.2	0.3	0.1	0	0
1:39986603:39986778:-	0.5	0.4	0.3	0.2	0.3	0.1	0	0
1:40121353:40121538:-	0.5	0.4	0.3	0.2	0.3	0.1	0	0
1:40124232:40124260:-	0.5	0.4	0.3	0.2	0.3	0.1	0	0
1:40282157:40282270:-	2.0	0	0	0	0	0	0	0
1:40348276:40348646:-	0.3	0.2	0	0.1	0	0	0	0
1:40425095:40431645:-	12.8	4.7	4.0	3.1	6.7	3.0	1.4	0.6
1:40739042:40739223:-	0.5	0.4	0.3	0.2	0.3	0.1	0	0
1:40785280:40785448:-	14.5	7.4	0	0	0	0	0	0
1:40795948:40796116:-	14.5	7.4	0	0	0	0	0	0
1:40830439:40832294:-	1.8	1.1	0.9	0.6	0.8	0.4	0.2	0
1:40878765:40879706:-	5.7	3.7	2.1	2.4	1.8	1.2	0	0
1:41085598:41086173:-	1.9	0	0	0	0	0.5	0	0
1:41182352:41183268:-	0.1	0	0	0	0.1	0.1	0.1	0.1
1:41184891:41190895:-	12.0	4.6	3.8	3.0	6.4	3.0	1.3	0.5
1:41211283:41213013:-	0	0.7	0	0	0	0	0	0
1:41254984:41255159:-	0	0	0	0	0	0	0.1	0.1
1:41410780:41411631:-	0	0.8	0	0	0	0	0	0
1:41527855:41528151:-	2.5	2.3	1.8	1.2	1.5	0	0	0
1:41593125:41593631:-	1.2	0	0	0	0	0	0	0
1:41641762:41641809:-	0.2	0.2	0	0	0	0	0	0
1:41650007:41650457:-	0	0	0	0	0	0.1	0.1	0.1
1:41651733:41652221:-	0	0	0	0	0	0	0.1	0.1
1:41656156:41656280:-	0	0	0	0	0	0.1	0.1	0.1
1:41725659:41726397:-	0	0	0	0	0.1	0.1	0.1	0.1
1:41859731:41859759:-	0.5	0.4	0.3	0.2	0.3	0.1	0	0
1:42034422:42034752:-	0.2	0	0	0	0	0	0	0
1:42137727:42137891:-	0.5	0.4	0.3	0.2	0.3	0.1	0	0
1:42166032:42166069:-	0	0	5.2	0	4.3	0	0	0
1:42261819:42266031:-	1.3	0.3	0	0	0.3	0	0	0
1:42267220:42271772:-	1.3	0.3	0	0	0.3	0	0	0
1:42279785:42281095:-	1.8	1.0	0.9	0.7	0.9	0.4	0.2	0.1
1:42344806:42350029:-	50.3	20.4	15.5	12.1	20.7	9.8	6.2	2.4
1:42351943:42352524:-	0.8	0.6	0.5	0	0.7	0.3	0	0
1:42374789:42379141:-	12.8	4.7	4.2	3.3	5.1	2.2	1.0	0.4
1:42392627:42397950:-	14.7	5.6	4.9	3.8	5.8	2.6	1.2	0.5
1:42402781:42406508:-	142.3	108.3	78.7	63.6	89.8	34.3	18.9	7.5
1:42430078:42430106:-	0.5	0.4	0.3	0.2	0.3	0.1	0	0
1:42484321:42485480:-	128.5	66.4	45.2	39.5	74.5	41.5	26.6	11.5
1:42626164:42626325:-	2.7	1.1	0	0.8	0.8	0	0	0
1:42884106:42886818:-	71.2	54.8	47.5	37.0	50.9	29.4	13.9	0
1:42910936:42911190:-	0	0	0	0	1.5	0	0	0
1:42923983:42925482:-	220.3	102.6	120.4	97.3	69.9	87.6	15.9	7.9
1:42926670:42927843:-	8.9	6.5	6.1	4.9	4.3	5.9	0	0
1:42949964:42951260:-	148.8	72.1	83.2	67.3	49.8	62.9	11.3	0
1:42953501:42954549:-	8.9	6.5	6.1	4.9	4.3	5.9	0	0
1:42992076:42992101:-	1.4	0	0	0	0	0	0	0
1:43092148:43092176:-	0.5	0.4	0.3	0.2	0.3	0.1	0	0
1:43210762:43212043:-	0.5	0.4	0.3	0.2	0.3	0.1	0	0
1:43217959:43217987:-	0.5	0.4	0.3	0.2	0.3	0.1	0	0
1:43547140:43548145:-	26.3	16.0	10.9	8.8	19.7	7.4	4.6	2.0
1:43576262:43576290:-	0.5	0.4	0.3	0.2	0.3	0.1	0	0
1:43702555:43706551:-	71.1	100.7	66.9	67.1	44.4	27.1	0	0
1:43805961:43805989:-	0.5	0.4	0.3	0.2	0.3	0.1	0	0
1:44107546:44108615:-	1.0	0.4	0.4	0.4	0.7	0.3	0	0
1:44126941:44126969:-	0.5	0.4	0.3	0.2	0.3	0.1	0	0
1:44144926:44145429:-	0.2	0	0	0	0.1	0	0	0
1:44148282:44148310:-	0.5	0.4	0.3	0.2	0.3	0.1	0	0
1:44263219:44263247:-	0.5	0.4	0.3	0.2	0.3	0.1	0	0
1:44473408:44474582:-	0	0	0	0	0.1	0.1	0.1	0.1
1:44582849:44583479:-	1.4	0	0	0	0	0	0	0
1:44702020:44703487:-	0.3	0.2	0.2	0.2	0	0.2	0.1	0
1:44938091:44938202:-	7.4	9.5	8.6	7.1	7.1	3.4	1.3	0
1:44940677:44940705:-	0.5	0.4	0.3	0.2	0.3	0.1	0	0
1:44963387:44963415:-	0.5	0.4	0.3	0.2	0.3	0.1	0	0
1:45233231:45233259:-	0.5	0.4	0.3	0.2	0.3	0.1	0	0
1:45244057:45244085:-	0.5	0.4	0.3	0.2	0.3	0.1	0	0
1:45397155:45397405:-	0	0	0	0	0	0.5	0	0
1:45410501:45410622:-	0	0	0	0	0.2	0	0	0
1:45458627:45459131:-	85.2	59.4	70.2	47.5	58.2	53.2	0	0
1:45465131:45470372:-	51.2	20.7	15.6	12.3	21.1	10.0	6.3	2.4
1:45609319:45609437:-	0	0	0	0	0	0.1	0.1	0.1
1:45631900:45631928:-	0.5	0.4	0.3	0.2	0.3	0.1	0	0
1:45750828:45752268:-	0	0	0	0	0	0	0.1	0.1
1:45756507:45757107:-	0.1	0.1	0.1	0.1	0.1	0.1	0.1	0.1
1:45876004:45876395:-	16.2	12.8	9.9	10.9	10.8	4.1	0	0
1:45881399:45882414:-	16.6	12.8	9.9	10.9	10.8	4.1	0	0
1:45897341:45897378:-	1.9	0	0	0	0	0	0	0
1:45935548:45935576:-	0.5	0.4	0.3	0.2	0.3	0.1	0	0
1:46058474:46059353:-	0.5	0.4	0.3	0.2	0.3	0.2	0	0
1:46195411:46196223:-	0.1	0	0	0	0.1	0.1	0.1	0.1
1:46298998:46299344:-	0	0	0	0	0	0.1	0.1	0.1
1:46364315:46364343:-	0.5	0.4	0.3	0.2	0.3	0.1	0	0
1:46441304:46444685:-	14.3	11.6	7.9	6.6	7.0	3.9	2.4	1.2
1:46896971:46902987:-	16.1	6.5	5.8	4.4	7.2	3.2	1.5	0.7
1:46910220:46911640:-	0	0	0	0	0.1	0.1	0.1	0.1
1:46919085:46919872:-	0	0	0	0	3.2	0	0	0
1:46938856:46939859:-	0.1	0	0	0	0	0	0	0
1:47010147:47011616:-	0	0	0	0	0.1	0.1	0.1	0.2
1:47073276:47076124:-	11.8	10.9	7.3	6.2	6.1	3.5	1.2	1.0
1:47163864:47164884:-	0.7	0.5	0.4	0	0.6	0.3	0	0
1:47180641:47181175:-	0.2	0.1	0.1	0	0.2	0	0	0
1:47268412:47268829:-	1.1	0	0	0	0	0	0	0
1:47270136:47270164:-	0.5	0.4	0.3	0.2	0.3	0.1	0	0
1:47461444:47461472:-	0.5	0.4	0.3	0.2	0.3	0.1	0	0
1:47468593:47470411:-	0.5	0.2	0.1	0.1	0.3	0	0	0
1:47567340:47567668:-	0.5	0.4	0.3	0.2	0.3	0.1	0	0
1:47576177:47576205:-	0.5	0.4	0.3	0.2	0.3	0.1	0	0
1:47606611:47606639:-	0.5	0.4	0.3	0.2	0.3	0.1	0	0
1:47711714:47711871:-	41.5	23.9	15.9	14.2	19.1	6.8	3.2	0
1:47726125:47727466:-	0.2	0	0	0	0	0	0	0
1:47752684:47754392:-	0	4.6	0	0	0	0	0	0
1:47756012:47756172:-	5.1	4.0	3.1	2.9	2.8	0	0	0
1:47775465:47776847:-	0	0	0	0	0.1	0.1	0.1	0.1
1:47787091:47787562:-	1.3	0	0	0	0	0	0	0
1:47813702:47814084:-	0.2	0	0	0	0.1	0	0	0
1:47876022:47876245:-	1.4	0	0	0	0	0	0	0
1:47946022:47946145:-	0	6.2	0	0	0	0	0	0
1:47998245:47998273:-	0.5	0.4	0.3	0.2	0.3	0.1	0	0
1:48033855:48034587:-	0.5	0.4	0.3	0.2	0.4	0.1	0	0
1:48112542:48113732:-	1.3	0	0	0	0	0	0	0
1:48184065:48184091:-	0	0.2	0	0	0.3	0	0	0
1:48185718:48185746:-	0.5	0.4	0.3	0.2	0.3	0.1	0	0
1:48453534:48453562:-	0.5	0.4	0.3	0.2	0.3	0.1	0	0
1:48505124:48505272:-	0.5	0.4	0.3	0.2	0.3	0.1	0	0
1:48571601:48571627:-	0	0.2	0	0	0.3	0	0	0
1:48811843:48811871:-	0.5	0.4	0.3	0.2	0.3	0.1	0	0
1:49036483:49038747:-	2.1	1.8	1.5	1.2	1.1	0	0	0
1:49208824:49208940:-	0	0	0	0	0	0.1	0.1	0.1
1:49379150:49379178:-	0.5	0.4	0.3	0.2	0.3	0.1	0	0
1:49411657:49411822:-	0.5	0.4	0.3	0.2	0.3	0.1	0	0
1:49436336:49459606:-	30.7	23.7	23.6	16.7	15.4	19.4	7.4	3.4
1:49460676:49481818:-	28.0	21.6	21.5	15.3	14.0	17.7	6.7	3.1
1:49716580:49717441:-	9.2	10.6	9.8	7.8	18.3	0	0	0
1:49719376:49719849:-	0	0	0	0	9.5	0	0	0
1:49727372:49727400:-	0.5	0.4	0.3	0.2	0.3	0.1	0	0
1:49934965:49935168:-	2.9	5.3	4.7	0	4.2	2.1	0	0
1:49936809:49937823:-	8.3	13.0	10.6	8.2	8.9	3.8	3.8	0
1:49939464:49940448:-	8.0	12.3	10.1	7.9	8.6	3.7	3.5	0
1:50025682:50025762:-	2.9	0	0	0	0	0	0	0
1:50103942:50104139:-	5.0	9.9	0	5.6	3.1	0	0	0
1:50110575:50110746:-	0.5	0.4	0.3	0.2	0.3	0.1	0	0
1:50220901:50221311:-	0	16.2	13.8	0	0	0	0	0
1:50242313:50242487:-	0.5	0.4	0.3	0.2	0.3	0.1	0	0
1:50303727:50304187:-	0	0	0	0	0.1	0.1	0.1	0.1
1:50531579:50531607:-	0.5	0.4	0.3	0.2	0.3	0.1	0	0
1:50544753:50545232:-	0	0	0	0	0.2	0	0	0
1:50560303:50560502:-	3.4	2.1	1.3	1.1	1.3	1.0	0.5	0
1:50636724:50636752:-	0.5	0.4	0.3	0.2	0.3	0.1	0	0
1:50852211:50852237:-	0	0.2	0	0	0.3	0	0	0
1:50889884:50890840:-	0	0	0	0	0.1	0.1	0.1	0.1
1:50958077:50958103:-	0	0.2	0	0	0.3	0	0	0
1:51036802:51037748:-	2.5	2.3	1.8	1.2	1.5	0	0	0
1:51104367:51110072:-	17.6	5.7	5.3	4.1	6.2	2.8	1.3	0.6
1:51306361:51306871:-	5.1	0	2.1	1.6	1.8	0	0	0
1:51307987:51308306:-	16.6	0	0	0	0	0	0	0
1:51312853:51315952:-	10.0	4.6	4.7	2.4	3.7	1.6	0.1	0
1:51317735:51319586:-	0.4	0.2	0.2	0	0.1	0	0	0
1:51363745:51363782:-	1.9	0	0	0	0	0	0	0
1:51393104:51393281:-	0.5	0.4	0.3	0.2	0.3	0.1	0	0
1:51599552:51599580:-	0.5	0.4	0.3	0.2	0.3	0.1	0	0
1:51875900:51876601:-	0.1	0	0	0	0.1	0.1	0.1	0.1
1:51920892:51920920:-	0.5	0.4	0.3	0.2	0.3	0.1	0	0
1:51990697:51992169:-	1.6	0	0	0	0	0	0	0
1:51996222:51996402:-	0.5	0.4	0.3	0.2	0.3	0.1	0	0
1:52136094:52137816:-	0	8.3	6.8	4.5	2.0	0	0	0
1:52156752:52157364:-	2.9	8.7	7.1	4.6	2.2	1.6	0.7	0
1:52256282:52257651:-	0	9.3	0	0	0	0	0	0
1:52264552:52270402:-	88.5	81.6	70.0	52.7	52.4	28.6	13.3	3.0
1:52275950:52277078:-	0	9.3	0	0	0	0	0	0
1:52305016:52305531:-	0.2	0.1	0.1	0	0.2	0	0	0
1:52334598:52335629:-	0	14.3	12.9	0	0	0	0	0
1:52463169:52463541:-	0.8	0.5	0.5	0.4	0.6	0.2	0	0
1:52520139:52520963:-	5.0	2.4	0	0	2.7	0	0	0
1:52522102:52522130:-	0.5	0.4	0.3	0.2	0.3	0.1	0	0
1:52545317:52546763:-	3.2	9.1	7.4	5.0	2.6	2.3	0	0
1:52831029:52831206:-	0.5	0.4	0.3	0.2	0.3	0.1	0	0
1:52992372:52992817:-	2.2	1.2	0.9	0.8	0.7	0.5	0	0
1:53108957:53109391:-	27.6	10.4	10.0	7.5	11.4	5.3	2.8	0
1:53110595:53111520:-	7.3	4.2	2.7	4.6	5.6	2.8	1.0	0
1:53121559:53121587:-	0.5	0.4	0.3	0.2	0.3	0.1	0	0
1:53230076:53230106:-	3.5	3.2	2.4	1.6	2.6	1.2	0	0
1:53433841:53435255:-	202.5	119.9	78.8	60.3	115.4	73.4	44.8	16.7
1:53440437:53442471:-	54.4	30.0	24.1	17.4	42.3	17.5	5.6	0
1:53757054:53760048:-	108.6	103.8	80.2	61.4	58.3	31.8	21.4	7.0
1:53815816:53816076:-	0	0	0	0	0	0.5	0	0
1:53929417:53929598:-	0.5	0.4	0.3	0.2	0.3	0.1	0	0
1:54082026:54082194:-	0	0	0	0	0.5	0	0	0
1:54092484:54092591:-	8.0	5.8	6.1	3.7	8.8	0	0	0
1:54241982:54246639:-	82.7	56.5	55.3	40.2	34.1	30.2	9.3	1.8
1:54556163:54558475:-	1.2	0.4	0.5	0.3	0.5	0.2	0.1	0
1:54559662:54559865:-	0.8	0	0	0	0.3	0	0	0
1:54564155:54567346:-	1.7	0	0.2	0	0.3	0	0	0
1:54568771:54570542:-	1.2	0.4	0.5	0.3	0.5	0.2	0.1	0
1:54571660:54581490:-	3.0	0	0	0	0.3	0	0	0
1:54583470:54584320:-	0.8	0	0	0	0.3	0	0	0
1:54585379:54588941:-	1.2	0	0	0	0.3	0	0	0
1:54591461:54593980:-	2.4	0.9	0.7	0.5	0.7	0.3	0	0
1:54596972:54598242:-	0.8	0	0	0	0.3	0	0	0
1:54600456:54603818:-	1.4	0	0	0	0	0	0	0
1:54606342:54607148:-	0.8	0	0	0	0.3	0	0	0
1:54609460:54612285:-	1.2	0.4	0.5	0.4	0.5	0.2	0.1	0
1:54613449:54616930:-	2.7	1.2	1.1	0.8	1.1	0.5	0.3	0.2
1:54619035:54619516:-	0	0	0	0.4	0.6	0.2	0	0
1:54620555:54622388:-	1.4	0	0	0	0	0	0	0
1:54838396:54838508:-	0	0	0	0	0	0.1	0.1	0.1
1:54885522:54885895:-	16.1	9.6	10.3	10.0	0	9.4	0	0
1:54895970:54896343:-	16.1	9.6	10.3	10.0	0	9.4	0	0
1:54905960:54906333:-	16.1	9.6	10.3	10.0	0	9.4	0	0
1:55020478:55021580:-	1.0	0.4	0.4	0.4	0.7	0.3	0	0
1:55251370:55251398:-	0.5	0.4	0.3	0.2	0.3	0.1	0	0
1:55313447:55316299:-	14.9	12.6	9.2	7.9	7.2	4.2	1.2	1.0
1:55464658:55464686:-	0.5	0.4	0.3	0.2	0.3	0.1	0	0
1:55780649:55780944:-	2.5	2.3	1.8	1.2	1.5	0	0	0
1:55830045:55830356:-	0.5	0.4	0.3	0.2	0.3	0.1	0	0
1:55853643:55853730:-	0.8	0.7	0	0	0	0	0	0
1:55855260:55857801:-	4.5	2.0	1.6	1.3	2.1	0.8	0.7	0
1:55956607:55956635:-	0.5	0.4	0.3	0.2	0.3	0.1	0	0
1:56034681:56036224:-	19.0	19.6	17.6	16.8	13.4	8.4	2.6	0
1:56141863:56144818:-	26.0	23.5	20.2	21.2	18.7	11.1	2.6	0
2:2869:3375:+	0.5	0.4	0.3	0.2	0.3	0.2	0	0
2:23488:24944:+	1.3	1.0	0.8	0.6	0.8	0.5	0	0
2:74209:74392:+	0.5	0.4	0.3	0.2	0.3	0.1	0	0
2:188013:188343:+	0.3	0.3	0	0	0	0	0	0
2:363954:364261:+	2.5	2.3	1.8	1.2	1.5	0	0	0
2:442074:442161:+	0.8	0.7	0	0	0	0	0	0
2:629891:629919:+	0.5	0.4	0.3	0.2	0.3	0.1	0	0
2:634267:634295:+	0.5	0.4	0.3	0.2	0.3	0.1	0	0
2:685724:686406:+	0.8	0	0	0	0	0	0	0
2:849212:849240:+	0.5	0.4	0.3	0.2	0.3	0.1	0	0
2:870466:870494:+	0.5	0.4	0.3	0.2	0.3	0.1	0	0
2:955370:955494:+	0	0	0	0	0	0.1	0.1	0.1
2:1049438:1049922:+	2.6	1.7	1.4	1.2	1.6	0	0	0
2:1237278:1244606:+	16.1	6.5	5.8	4.4	7.2	3.2	1.5	0.7
2:1399033:1399061:+	0.5	0.4	0.3	0.2	0.3	0.1	0	0
2:1432302:1432469:+	0.5	0.4	0.3	0.2	0.3	0.1	0	0
2:1478617:1479217:+	26.3	16.1	11.0	8.8	19.8	7.4	4.6	2.0
2:1853114:1853140:+	0	0.2	0	0	0.3	0	0	0
2:1907956:1907984:+	0.5	0.4	0.3	0.2	0.3	0.1	0	0
2:1941105:1943926:+	12.4	10.7	6.9	6.0	6.0	3.1	2.1	1.1
2:1979182:1979665:+	0	0	0	0	0	0	0	0.1
2:2012473:2012971:+	0.2	0.1	0.1	0	0.2	0	0	0
2:2177477:2178085:+	26.3	16.1	11.0	8.8	19.8	7.4	4.6	2.0
2:2371855:2372334:+	2.5	2.3	1.8	1.2	1.5	0	0	0
2:2444531:2446386:+	0.9	0.4	0.1	0.5	0.4	0	0	0
2:2470224:2471504:+	0	0	0	0	0.1	0.1	0.1	0.1
2:2653253:2653281:+	0.5	0.4	0.3	0.2	0.3	0.1	0	0
2:3100897:3100925:+	0.5	0.4	0.3	0.2	0.3	0.1	0	0
2:3270480:3271950:+	1.8	1.1	0.9	0.6	0.8	0.4	0.2	0
2:3299420:3299741:+	0.5	0.4	0.3	0.3	0.4	0.2	0.1	0
2:3327868:3328632:+	0	0	0	0	0.1	0	0	0
2:3462057:3463030:+	0.5	0.4	0.3	0.2	0.4	0.2	0	0
2:3531405:3532391:+	0.5	0.4	0.3	0.2	0.3	0.2	0	0
2:3566759:3567049:+	0	0	0	0	0	0	0.1	0.1
2:3706091:3709051:+	24.0	9.6	7.0	5.4	9.6	5.7	2.3	0.9
2:3803006:3803507:+	25.8	15.4	10.5	8.4	19.1	7.1	0	0
2:3921948:3921973:+	1.4	0	0	0	0	0	0	0
2:3968938:3969294:+	11.0	11.9	8.5	7.9	6.9	5.6	1.5	0.8
2:4149571:4149752:+	0.5	0.4	0.3	0.2	0.3	0.1	0	0
2:4214633:4215374:+	0	0.1	0	0	0	0	0	0
2:4219287:4220231:+	17.2	12.1	0	0	78.0	22.7	0	0
2:4225930:4226105:+	0.5	0.4	0.3	0.2	0.3	0.1	0	0
2:4277219:4277733:+	39.0	20.0	12.2	11.2	16.3	6.0	2.6	0
2:4286471:4286730:+	0	0	0	0	0	0.5	0	0
2:4316906:4316934:+	0.5	0.4	0.3	0.2	0.3	0.1	0	0
2:4334074:4334100:+	0	0.2	0	0	0.3	0	0	0
2:4367024:4368886:+	398.4	367.7	225.0	194.5	481.8	241.3	0	0
2:4369899:4371952:+	127.0	80.9	83.0	54.0	70.0	76.7	0	0
2:4447096:4447362:+	0.5	0.4	0.3	0.2	0.3	0.1	0	0
2:4531560:4531588:+	0.5	0.4	0.3	0.2	0.3	0.1	0	0
2:4549921:4550282:+	0.3	0.2	0	0.1	0	0	0	0
2:4568073:4568103:+	3.5	3.2	2.4	1.6	2.6	1.2	0	0
2:4705789:4706837:+	0	0.3	0	0	0	0	0	0
2:4719373:4724502:+	72.7	45.1	36.3	28.7	50.6	30.2	11.5	4.9
2:4735316:4735344:+	0.5	0.4	0.3	0.2	0.3	0.1	0	0
2:4745728:4746096:+	2.5	2.4	2.0	0	1.6	0	0	0
2:4771995:4772174:+	0.5	0.4	0.3	0.2	0.3	0.1	0	0
2:4908565:4908593:+	78.4	0	0	0	0	0	0	0
2:4917802:4917830:+	0.5	0.4	0.3	0.2	0.3	0.1	0	0
2:5189967:5190995:+	0.7	0.6	0.5	0.4	0.6	0	0	0
2:5205345:5205373:+	0.5	0.4	0.3	0.2	0.3	0.1	0	0
2:5256282:5256310:+	0.5	0.4	0.3	0.2	0.3	0.1	0	0
2:5431764:5435683:+	49.4	27.1	32.1	24.9	20.2	15.3	0	0
2:5628481:5634504:+	12.3	4.6	4.0	3.0	6.5	3.0	1.4	0.5
2:5640664:5640692:+	0.5	0.4	0.3	0.2	0.3	0.1	0	0
2:5756048:5756076:+	0.5	0.4	0.3	0.2	0.3	0.1	0	0
2:5766573:5766601:+	0.5	0.4	0.3	0.2	0.3	0.1	0	0
2:5787882:5790203:+	18.1	15.0	14.5	9.1	19.2	7.9	2.1	0
2:5811318:5817339:+	16.0	6.4	5.7	4.4	7.1	3.2	1.5	0.7
2:5841669:5841707:+	3.4	2.5	1.5	1.2	2.6	0.7	0.5	0
2:5855147:5858775:+	435.9	396.8	316.6	233.7	422.7	149.9	26.1	0
2:5910055:5911298:+	0	0	0	0	0.2	0	0	0
2:5929620:5934086:+	7.5	2.5	2.0	1.5	3.8	1.5	0.7	0.3
2:6046884:6047282:+	2.5	2.3	1.8	1.2	1.5	0	0	0
2:6151164:6151190:+	25.7	15.3	10.5	8.4	19.1	7.1	0	0
2:6277081:6277428:+	0.1	0	0	0	0.1	0	0	0
2:6330750:6330778:+	0.5	0.4	0.3	0.2	0.3	0.1	0	0
2:6338224:6338397:+	0.5	0.4	0.3	0.2	0.3	0.1	0	0
2:6391004:6391294:+	2.5	2.3	1.8	1.2	1.5	0	0	0
2:6642171:6642826:+	0.6	0.3	0.4	0.3	0.3	0	0	0
2:6654842:6655429:+	0.7	0.5	0.4	0	0.6	0.3	0	0
2:6727752:6728059:+	2.5	2.3	1.8	1.2	1.5	0	0	0
2:6768827:6768855:+	0.5	0.4	0.3	0.2	0.3	0.1	0	0
2:6780938:6784731:+	83.5	50.6	43.7	33.5	67.1	34.5	12.0	2.2
2:6790522:6790550:+	0.5	0.4	0.3	0.2	0.3	0.1	0	0
2:6832045:6832163:+	2.0	0	0	0	0	0	0	0
2:6882278:6882721:+	0.5	0.4	0.3	0.2	0.3	0.1	0	0
2:6911069:6911097:+	0.5	0.4	0.3	0.2	0.3	0.1	0	0
2:7022759:7025445:+	16.8	9.5	7.8	6.7	15.8	6.3	2.9	0
2:7039018:7039046:+	0.5	0.4	0.3	0.2	0.3	0.1	0	0
2:7084520:7087126:+	8.0	12.9	5.9	6.0	11.2	0	0	0
2:7146487:7149094:+	8.0	12.9	5.9	6.0	11.2	0	0	0
2:7154957:7155321:+	0.3	0.2	0	0.1	0	0	0	0
2:7216243:7218250:+	58.1	23.9	1.4	1.0	23.2	0	0	0
2:7347868:7349522:+	13.9	17.3	12.0	11.4	8.5	8.4	1.7	1.0
2:7395511:7399984:+	177.8	145.7	116.7	97.9	119.4	83.2	26.2	10.0
2:7495854:7496071:+	6.0	4.4	3.6	3.2	3.3	0	0	0
2:7616213:7616490:+	2.5	2.3	1.8	1.2	1.5	0	0	0
2:7641872:7641900:+	0.5	0.4	0.3	0.2	0.3	0.1	0	0
2:7749681:7750246:+	0.8	0.6	0.5	0	0.7	0.3	0	0
2:7753388:7753416:+	0.5	0.4	0.3	0.2	0.3	0.1	0	0
2:7797564:7797666:+	0.3	0.7	0.6	0.6	0.5	0.3	0	0
2:7837492:7841697:+	251.2	62.7	59.5	51.9	161.3	43.3	0	0
2:7878445:7880094:+	21.5	0	0	0	0	0	0	0
2:7914516:7916205:+	0.4	0.2	0.2	0.1	0.3	0.1	0	0
2:7917411:7917750:+	19.3	7.7	5.4	4.4	7.2	4.8	1.8	0.8
2:7981930:7987103:+	592.7	357.3	343.3	233.9	338.8	194.8	0	0
2:7988597:7988659:+	459.3	0	0	159.3	0	0	0	0
2:8008201:8014075:+	19.5	11.9	6.9	6.8	10.6	4.6	1.3	0.2
2:8020805:8021531:+	5.4	1.8	1.5	1.2	3.4	1.1	0	0
2:8022774:8023542:+	0.6	0.5	0.4	0	0.7	0	0	0
2:8038842:8044822:+	13.1	4.8	4.3	3.4	5.1	2.2	1.0	0.4
2:8052360:8052390:+	3.5	3.2	2.4	1.6	2.6	1.2	0	0
2:8111470:8111498:+	0.5	0.4	0.3	0.2	0.3	0.1	0	0
2:8135593:8135778:+	0.5	0.4	0.3	0.2	0.3	0.1	0	0
2:8188772:8190693:+	109.8	66.5	72.2	56.3	50.5	40.8	16.7	8.5
2:8191757:8192282:+	25.8	17.7	27.3	22.2	34.4	15.9	0	0
2:8222805:8225999:+	11.1	9.8	6.6	5.5	6.1	3.1	2.0	1.0
2:8227918:8227948:+	3.7	6.9	4.4	5.0	4.7	2.5	0	0
2:8229346:8229682:+	8.8	4.0	2.4	2.5	5.6	1.6	0.7	0
2:8269904:8269932:+	0.5	0.4	0.3	0.2	0.3	0.1	0	0
2:8354868:8355140:+	0.5	0	0	0	0	0	0	0
2:8360027:8366054:+	16.0	6.4	5.8	4.4	7.2	3.2	1.5	0.7
2:8382363:8382391:+	0.5	0.4	0.3	0.2	0.3	0.1	0	0
2:8512897:8513082:+	2.5	2.4	2.0	0	1.6	0	0	0
2:8629638:8629792:+	3.4	2.1	1.3	1.1	1.3	1.0	0.5	0
2:8644059:8646814:+	29.7	11.6	8.7	7.1	13.5	7.3	3.6	1.4
2:8666170:8668725:+	17.2	7.6	5.0	4.1	6.5	4.2	1.7	0.7
2:8747800:8753050:+	40.9	18.0	13.4	10.7	16.0	8.0	5.2	1.9
2:8831450:8832033:+	101.0	0	0	0	56.9	0	0	0
2:8869423:8870033:+	94.6	56.4	53.5	37.8	39.1	0	0	0
2:8901160:8901741:+	0	2.6	0	0	0	0	0	0
2:8923570:8929006:+	10.0	3.6	3.2	2.2	3.9	1.7	0.8	0.3
2:8943655:8945477:+	2.2	0	0	0	0	0	0	0
2:8982513:8983137:+	65.4	40.2	29.2	28.9	49.4	25.6	0	0
2:8985153:8987268:+	25.1	12.5	12.7	9.4	11.4	5.8	1.4	0
2:8988295:8990127:+	15.3	18.8	17.1	13.3	17.2	7.2	2.8	0
2:9124086:9124113:+	87.3	45.5	50.3	34.3	18.9	0	0	0
2:9146375:9147103:+	83.4	71.8	59.2	47.6	50.7	37.8	11.4	4.5
2:9176198:9176226:+	0.5	0.4	0.3	0.2	0.3	0.1	0	0
2:9219176:9219626:+	8.0	3.4	0	2.3	3.4	1.8	0	0
2:9299192:9299968:+	0.6	0.4	0	0	0.6	0.3	0	0
2:9359132:9361720:+	94.4	73.7	62.4	44.7	64.9	32.9	16.4	7.2
2:9365586:9371397:+	320.3	199.2	177.8	136.8	165.6	92.4	28.6	13.7
2:9383421:9383449:+	0.5	0.4	0.3	0.2	0.3	0.1	0	0
2:9396447:9397861:+	0	0.1	0	0	0	0	0	0
2:9401180:9402645:+	1.9	1.2	0.8	0.9	1.3	1.8	0.4	0
2:9504162:9506635:+	1.5	1.0	0.8	0.7	1.4	0.4	0.2	0
2:9578692:9578720:+	0.5	0.4	0.3	0.2	0.3	0.1	0	0
2:9618611:9618639:+	0.5	0.4	0.3	0.2	0.3	0.1	0	0
2:9656968:9662824:+	7.9	3.7	3.2	2.5	4.6	2.0	0.8	0.3
2:9716682:9718577:+	15.3	6.9	5.8	4.7	7.1	2.6	1.7	0.7
2:9740000:9743219:+	5.7	2.2	2.0	1.6	3.3	1.1	0.5	0
2:9778664:9783093:+	2.5	0.7	0.5	0.1	0.3	0	0	0
2:9785177:9787123:+	16.6	6.5	4.7	3.8	6.6	4.2	1.7	0.7
2:9848224:9849218:+	1.8	1.1	0.8	0.6	0.8	0.4	0.2	0
2:9871280:9877305:+	12.8	4.7	4.0	3.1	6.7	3.1	1.4	0.6
2:9882546:9885038:+	57.5	34.1	32.2	24.9	29.2	13.2	11.2	0
2:9912551:9915854:+	4.8	2.5	2.3	1.7	2.9	1.0	0.5	0
2:9928827:9930518:+	19.1	0	0	12.4	13.9	0	0	0
2:9932487:9933761:+	20.8	9.8	0	0	0	0	0	0
2:9940930:9946929:+	120.7	88.8	68.6	54.9	88.0	39.5	14.3	5.6
2:10185770:10185798:+	0.5	0.4	0.3	0.2	0.3	0.1	0	0
2:10312903:10318878:+	16.0	6.5	5.8	4.4	7.2	3.2	1.5	0.7
2:10463552:10465183:+	1909.9	766.8	689.3	477.9	601.5	445.5	155.9	80.1
2:10532201:10533352:+	25.9	15.4	10.6	8.4	19.2	7.1	4.5	2.0
2:10584547:10584575:+	0.5	0.4	0.3	0.2	0.3	0.1	0	0
2:10599546:10599970:+	380.0	214.0	225.0	179.0	118.0	86.0	29.0	9.0
2:10842491:10843188:+	1.6	1.1	0	0	0	0	0	0
2:10857533:10857561:+	0.5	0.4	0.3	0.2	0.3	0.1	0	0
2:10869436:10870130:+	412.9	216.9	153.5	111.0	146.0	87.4	47.5	20.0
2:10982090:10982273:+	1.4	1.0	0	0	0	0	0	0
2:11023596:11024049:+	0.8	0.7	0	0	0	0	0	0
2:11177105:11178792:+	11.0	3.5	3.2	2.3	3.4	1.4	0	0
2:11187771:11188453:+	1.0	0.8	0.6	0.5	0.6	0.3	0	0
2:11240595:11243604:+	48.2	19.7	14.9	11.7	19.7	9.4	6.0	2.3
2:11325590:11325618:+	0.5	0.4	0.3	0.2	0.3	0.1	0	0
2:11379774:11381965:+	1.3	0.7	0.5	0.5	0.8	0.3	0.1	0
2:11412309:11415834:+	4.6	2.0	1.5	1.4	2.3	1.1	0.4	0.1
2:11564414:11564977:+	3.8	0	0	0	0	0	0	0
2:11660198:11661786:+	152.2	119.1	115.0	104.4	170.8	94.2	14.7	11.0
2:11688339:11689411:+	0.2	0	0	0	0	0	0	0
2:11690986:11693782:+	145.4	44.7	45.9	35.3	42.8	14.6	21.1	7.1
2:11719441:11725340:+	12.2	4.5	3.9	3.1	7.0	3.0	1.4	0.5
2:11744820:11744853:+	10.2	13.1	12.7	10.0	9.6	4.1	0	0
2:11803918:11809166:+	41.2	18.1	13.6	10.8	16.2	8.1	5.2	1.9
2:11812744:11812772:+	0.5	0.4	0.3	0.2	0.3	0.1	0	0
2:11819637:11823250:+	11.1	4.0	3.8	3.0	6.1	2.4	1.2	0
2:11927419:11927447:+	0.5	0.4	0.3	0.2	0.3	0.1	0	0
2:12066343:12066526:+	0.5	0.4	0.3	0.2	0.3	0.1	0	0
2:12096169:12096714:+	0	0	0	0	1.0	0	0	0
2:12182930:12184534:+	132.0	73.2	10.9	11.5	111.1	12.0	13.5	0
2:12185617:12185980:+	13.9	5.1	5.2	4.2	8.0	6.4	0	0
2:12431152:12431180:+	0.5	0.4	0.3	0.2	0.3	0.1	0	0
2:12433500:12434498:+	0.5	0.4	0.3	0.2	0.3	0.2	0	0
2:12474512:12478446:+	61.1	42.8	34.5	29.1	57.8	32.5	10.5	4.5
2:12577442:12577470:+	0.5	0.4	0.3	0.2	0.3	0.1	0	0
2:12581087:12581639:+	0.4	0	0	0	0.3	0	0	0
2:12729639:12729771:+	20.7	25.0	23.0	19.8	11.8	13.3	0	0
2:12730987:12731435:+	21.7	25.0	23.0	20.1	11.8	13.6	0	0
2:12842654:12842682:+	0.5	0.4	0.3	0.2	0.3	0.1	0	0
2:12890398:12890426:+	0.5	0.4	0.3	0.2	0.3	0.1	0	0
2:12945643:12945671:+	0.5	0.4	0.3	0.2	0.3	0.1	0	0
2:12970246:12970421:+	0.5	0.4	0.3	0.2	0.3	0.1	0	0
2:13022955:13022983:+	0.5	0.4	0.3	0.2	0.3	0.1	0	0
2:13136011:13136037:+	0	0.2	0	0	0.3	0	0	0
2:13204461:13204490:+	0	0	0	0	2.3	0	0	0
2:13734513:13734969:+	0	0	0	0	0	0.1	0	0
2:13868820:13868848:+	0.5	0.4	0.3	0.2	0.3	0.1	0	0
2:13888653:13888681:+	0.5	0.4	0.3	0.2	0.3	0.1	0	0
2:13908937:13908965:+	0.5	0.4	0.3	0.2	0.3	0.1	0	0
2:13957923:13959797:+	15.2	10.5	7.8	5.5	8.1	6.2	1.5	0
2:13993937:13995096:+	4.8	1.7	1.2	0.9	1.6	0.9	0.3	0.2
2:14002229:14004096:+	5.0	1.7	1.3	1.0	2.7	1.1	0.5	0
2:14025919:14026259:+	7.1	0	0	2.4	3.4	0	0	0
2:14043932:14046907:+	48.6	19.9	15.0	11.8	20.0	9.4	6.1	2.3
2:14071175:14077028:+	16.0	6.5	5.7	4.4	7.1	3.2	1.5	0.7
2:14106892:14107176:+	0.3	0	0	0	0	0	0	0
2:14152817:14158843:+	12.2	4.5	3.8	2.9	6.3	2.9	1.4	0.5
2:14180070:14186627:+	17.9	7.7	6.3	5.3	8.3	3.8	1.8	0.4
2:14190755:14191478:+	12.1	0	0	0	0	0	0	0
2:14295424:14295733:+	42.7	28.7	25.5	19.6	19.3	15.8	5.4	1.7
2:14426271:14427249:+	0	0	0	0.4	0	0	0	0
2:14442680:14442752:+	4.1	1.3	1.1	0.8	2.4	0.9	0	0
2:14482889:14483261:+	0.9	0.5	0.5	0.4	0.6	0.2	0	0
2:14518063:14518094:+	0	3.0	2.0	0	4.6	0	0	0
2:14597454:14597597:+	8.0	0	0	2.3	3.3	1.8	0	0
2:14615966:14616139:+	0.5	0.4	0.3	0.2	0.3	0.1	0	0
2:14638715:14638740:+	1.4	0	0	0	0	0	0	0
2:14758842:14759344:+	159.8	38.3	43.2	24.0	10.6	7.7	3.7	6.6
2:14779632:14781759:+	372.3	248.4	180.5	139.3	177.5	117.2	0	0
2:14788926:14791438:+	64.1	12.2	15.1	11.4	20.9	5.9	9.2	4.2
2:15003098:15003429:+	49.1	33.7	30.5	22.6	23.6	18.1	6.2	2.1
2:15021186:15027211:+	12.7	4.7	4.0	3.1	6.7	3.0	1.4	0.5
2:15032494:15032522:+	0.5	0.4	0.3	0.2	0.3	0.1	0	0
2:15044276:15044304:+	149.0	141.3	125.8	100.5	83.9	0	0	0
2:15056674:15056702:+	0.5	0.4	0.3	0.2	0.3	0.1	0	0
2:15160397:15161060:+	1.2	0.9	0.7	0.6	0.8	0.5	0	0
2:15198469:15198496:+	3.9	0	0	0	0	0	0	0
2:15238895:15240314:+	13.5	8.8	7.8	5.8	5.7	2.7	0	0
2:15259243:15259423:+	11.1	4.8	0	0	10.2	0	0	0
2:15278260:15279867:+	7.7	4.7	0	0	0	0	0	0
2:15294307:15295726:+	12.5	8.3	7.2	5.4	5.2	2.7	0	0
2:15304328:15305408:+	1.0	0.4	0.4	0.4	0.7	0.3	0	0
2:15314354:15314657:+	35.4	37.1	25.3	17.4	15.2	11.6	0	0
2:15350303:15351722:+	13.5	8.8	7.8	5.8	5.7	2.7	0	0
2:15366427:15368440:+	39.0	37.1	25.3	17.4	15.2	11.6	0	0
2:15446983:15447013:+	19.3	12.1	7.7	0	0	0	0	0
2:15448504:15448908:+	2.9	2.1	0	0	0	0	0	0
2:15465398:15465428:+	19.3	12.1	7.7	0	0	0	0	0
2:15466919:15467323:+	2.9	2.1	0	0	0	0	0	0
2:15578555:15578583:+	0.5	0.4	0.3	0.2	0.3	0.1	0	0
2:15634076:15635718:+	7.6	4.9	4.2	2.4	2.6	0	0	0
2:15687163:15693189:+	12.8	4.7	4.0	3.1	6.7	3.1	1.4	0.6
2:15708522:15710564:+	8.7	8.9	5.0	4.9	6.5	4.1	0	0
2:15725563:15725675:+	0	0	0	0	0	0.1	0.1	0.1
2:15894922:15894950:+	0.5	0.4	0.3	0.2	0.3	0.1	0	0
2:15935942:15936115:+	0.5	0.4	0.3	0.2	0.3	0.1	0	0
2:16021175:16021206:+	0	3.0	2.0	0	4.6	0	0	0
2:16074149:16074291:+	0	0	0	0	0	0.1	0.1	0.1
2:16162352:16172569:+	11.2	8.8	5.0	3.5	7.6	3.5	1.4	0.8
2:16369640:16369668:+	0.5	0.4	0.3	0.2	0.3	0.1	0	0
2:16637613:16642878:+	36.4	14.0	10.9	8.4	15.3	6.0	4.7	1.7
2:17034211:17034394:+	0.5	0.4	0.3	0.2	0.3	0.1	0	0
2:17146818:17147381:+	0	45.1	0	0	0	0	0	0
2:17197913:17197941:+	0.5	0.4	0.3	0.2	0.3	0.1	0	0
2:17418529:17419341:+	0.5	0.4	0.3	0.2	0.3	0.1	0	0
2:17541422:17541450:+	0.5	0.4	0.3	0.2	0.3	0.1	0	0
2:17572488:17575241:+	0.8	0.6	0.4	0.3	0.7	0.2	0.1	0
2:17654393:17656805:+	22.1	21.0	15.6	13.3	13.8	9.7	3.8	0.9
2:17746289:17746317:+	0.5	0.4	0.3	0.2	0.3	0.1	0	0
2:17805534:17805562:+	0.5	0.4	0.3	0.2	0.3	0.1	0	0
2:17919217:17919892:+	1.0	0.8	0.6	0.5	0.6	0.3	0	0
2:17925388:17926411:+	25.8	15.4	10.5	8.4	19.1	7.1	0	0
2:17964541:17965013:+	28.6	49.4	44.4	37.6	0	0	0	0
2:18090753:18091407:+	0.1	0	0	0	0	0	0	0
2:18112656:18113028:+	0.9	0.5	0.5	0.4	0.6	0.2	0	0
2:18272930:18272958:+	0.5	0.4	0.3	0.2	0.3	0.1	0	0
2:18357069:18359032:+	2.2	1.9	1.5	1.2	1.1	0	0	0
2:18372288:18372325:+	1.9	0	0	0	0	0	0	0
2:18657432:18658733:+	25.8	15.4	10.6	8.4	19.2	7.1	0	0
2:18756361:18756910:+	0.6	0.2	0.2	0	0.3	0	0	0
2:18757931:18759890:+	9.6	3.7	2.9	2.5	4.5	2.6	0	0
2:18842397:18842425:+	0.5	0.4	0.3	0.2	0.3	0.1	0	0
2:18951053:18951139:+	86.0	57.7	59.4	44.9	74.6	29.4	6.9	0
2:18952669:18954480:+	125.3	80.4	83.3	61.6	97.6	43.1	8.2	6.2
2:18982683:18982865:+	89.9	59.2	60.4	45.9	77.1	31.1	6.9	0
2:18984299:18986301:+	117.3	80.3	88.2	64.9	96.7	40.6	8.2	6.2
2:18997703:18998802:+	4.3	2.2	1.7	1.5	2.1	1.3	1.0	0
2:19019992:19020174:+	88.2	58.2	60.4	45.9	75.4	29.9	6.9	0
2:19021517:19023421:+	67.8	39.6	34.2	29.5	41.0	55.8	0	0
2:19055863:19056045:+	66.8	36.3	44.2	29.2	51.8	21.0	0	0
2:19057288:19059291:+	111.8	71.3	72.3	55.1	91.2	38.5	8.1	6.1
2:19072355:19072997:+	5.5	8.2	6.8	6.3	13.7	5.9	0	0
2:19088905:19089087:+	88.2	58.2	60.4	45.9	75.4	29.9	6.9	0
2:19090331:19092334:+	111.8	71.3	72.3	55.1	91.2	38.5	8.1	6.1
2:19105395:19106037:+	5.5	8.2	6.8	6.3	13.7	5.9	0	0
2:19119951:19120133:+	66.8	36.3	44.2	29.2	51.8	21.0	0	0
2:19121376:19123379:+	111.8	71.3	72.3	55.1	91.2	38.5	8.1	6.1
2:19136391:19137034:+	5.5	8.2	6.8	6.3	13.7	5.9	0	0
2:19150923:19151009:+	86.0	57.7	59.4	44.9	74.6	29.4	6.9	0
2:19152505:19154513:+	95.0	55.5	62.1	42.2	70.7	33.5	6.1	0
2:19289069:19289097:+	0.5	0.4	0.3	0.2	0.3	0.1	0	0
2:19321207:19321390:+	0.5	0.4	0.3	0.2	0.3	0.1	0	0
2:19353261:19353289:+	0.5	0.4	0.3	0.2	0.3	0.1	0	0
2:19372828:19375745:+	8.8	5.3	3.9	2.2	2.4	2.0	0	0
2:19376858:19376885:+	17.2	8.5	9.7	7.3	8.8	4.7	0	0
2:19380613:19380641:+	0.5	0.4	0.3	0.2	0.3	0.1	0	0
2:19407813:19408844:+	1.0	0	0	0.6	0	0	0	0
2:19411020:19412430:+	1.0	0	0	0	0	0	0	0
2:19427568:19432652:+	15.4	5.8	5.1	4.0	6.2	2.7	1.2	0.5
2:19466194:19471522:+	14.7	5.6	4.9	3.8	5.8	2.6	1.2	0.5
2:19633129:19634120:+	1.0	0.5	0.3	0.3	0.5	0.2	0.1	0
2:19685407:19687304:+	3.8	2.1	1.4	0	0.9	0	0	0
2:19688345:19688950:+	4.8	3.7	2.9	2.7	3.6	2.8	1.0	0
2:19690067:19690094:+	17.2	8.5	9.7	7.3	8.8	4.7	0	0
2:19724762:19724790:+	0.5	0.4	0.3	0.2	0.3	0.1	0	0
2:19791846:19798860:+	13.2	5.1	4.3	3.3	7.0	3.2	1.4	0.6
2:19801826:19807180:+	11.0	4.2	3.8	2.8	4.4	2.0	0.9	0.4
[truncated: 36,434 more rows]
